# Supplementary material for: Vocalizations of female frogs contain nonlinear characteristics and individual signatures
Source: PLoS One. 2017 Mar 30;12(3):e0174815. doi: 10.1371/journal.pone.0174815 (PMC5373630; doi:10.1371/journal.pone.0174815)
Supplement: S2 File — Shown here is the full Excel data set of analyzed vocal calls. (XLSX) [file pone.0174815.s002.xlsx]

## Sheet: 6只蛙的
Frog	数量		call#	note	nlp	FJ	total duration	Harm-dur	SH-dur	BP-dur	Ch-dur	break-dur	F0-average	F0-max	F0-min	F0-max-minusF0-min	Harm-dur	SH-dur	BP-dur	Ch-dur	break-dur
2	29个	1	1	1	1	1	0.344718	0.338011	0.00670657	0	0	0	7583.18	10162.6	6468.66	3693.93	0.980545	0.0194553	0	0	0
2		2	2	1	1	0	0.225133	0.214412	0.0201011	0	0	0	7787.28	10005	6853.27	3151.71	0.952381	0.0892857	0	0	0
2		3	3	1	2	0	0.333048	0.304233	0.0120621	0.0167529	0	0	7787.47	10316.7	6364.66	3952.03	0.913481	0.0362173	0.0503018	0	0
2		4	4	1	1	1	0.32383	0.252762	0.0710684	0	0	0	8475.92	10375.6	7452.18	2923.37	0.780538	0.219462	0	0	0
2		5	5	1	1	1	0.302254	0.227193	0.0750608	0	0	0	7595.12	9937.75	5816.2	4121.55	0.751663	0.248337	0	0	0
2		6	6	1	1	0	0.35043	0.310227	0.0402023	0	0	0	7846.76	10067.9	6279.38	3788.49	0.885277	0.114723	0	0	0
2		7	7	1	1	1	0.290796	0.245234	0.0455626	0	0	0	8443.91	10187.3	6975.29	3212.02	0.843318	0.156682	0	0	0
2		8	8	1	1	0	0.313957	0.266998	0.0563513	0	0	0	8297.53	10363.7	6683.76	3679.96	0.850427	0.179487	0	0	0
2		9	9	1	1	2	0.354199	0.330049	0.0241499	0	0	0	7787.28	10275.1	6590.2	3684.93	0.931818	0.0681818	0	0	0
2		10	10	1	1	0	0.248166	0.234081	0.030853	0	0	0	7281.38	9756.42	6639.1	3117.31	0.943243	0.124324	0	0	0
2		11	11	1	1	1	0.268766	0.256701	0.0120643	0	0	0	7533.89	10454.3	3656.38	6797.87	0.955112	0.0448878	0	0	0
2		12	12	1	1	1	0.286776	0.213742	0.0730341	0	0	0	8260.15	10379.3	7041.75	3337.58	0.745327	0.254673	0	0	0
2		13	13	1	1	0	0.205282	0.19522	0.0100629	0	0	0	8264.49	10191.2	6888.39	3302.76	0.95098	0.0490196	0	0	0
2		14	14	1	0	1	0.323645	0.323645	0	0	0	0	7519.9	9656.56	4960.4	4696.16	1	0	0	0	0
2		15	15	1	0	1	0.294507	0.294507	0	0	0	0	7734.79	9850.83	6351.45	3499.38	1	0	0	0	0
2		16	16	1	0	2	0.349924	0.349924	0	0	0	0	8101.7	10531.8	6303.38	4228.38	1	0	0	0	0
2		17	17	1	1	2	0.300847	0.295487	0.0053603	0	0	0	7040	9636.84	6258.14	3378.69	0.982183	0.0178174	0	0	0
2		18	18	1	1	1	0.252203	0.2408	0.0114028	0	0	0	7991.34	10287.3	7018.93	3268.4	0.954787	0.0452128	0	0	0
2		19	19	2	1	2	0.406713	0.295487	0.0790644	0	0	0.0321618	8544.01	10594.3	6669.48	3924.83	0.726524	0.194399	0	0	0.0790774
2		20	20	1	1	0	0.295066	0.213923	0.0811432	0	0	0	8484.33	10002.2	5903.09	4099.12	0.725	0.275	0	0	0
2		21	21	1	1	0	0.256051	0.241975	0	0.0140761	0	0	8175.59	10250.4	6830.04	3420.4	0.945026	0	0.0549738	0	0
2		22	22	1	1	1	0.316394	0.312372	0.00402195	0	0	0	7524.64	10027.6	5328.2	4699.43	0.987288	0.0127119	0	0	0
2		23	23	1	0	1	0.375891	0.375891	0	0	0	0	7482.84	9579.68	5035.81	4543.87	1	0	0	0	0
2		24	24	1	0	0	0.342188	0.342188	0	0	0	0	9014.95	9861.97	6520.72	3341.25	1	0	0	0	0
2		25	25	2	0	0	0.365818	0.330861	0	0	0	0.0349565	8817.4	10763.9	7615.74	3148.11	0.904443	0	0	0	0.0955571
2		26	26	1	1	0	0.314352	0.181278	0.133073	0	0	0	8630.05	10933.9	6454.26	4479.63	0.576674	0.423326	0	0	0
2		27	27	1	0	0	0.281762	0.281762	0	0	0	0	7604.84	9263.3	4497.22	4766.08	1	0	0	0	0
2		28	29	1	0	0	0.0156157	0.0156157	0	0	0	0	7564.68	8121.77	6340.8	1780.97	1	0	0	0	0
2		29	30	1	0	0	0.158194	0.158194	0	0	0	0	8833.31	9278.1	8473.45	804.642	1	0	0	0	0
3	116个	30	1	1	1	1	0.21862	0.190784	0.0278368	0	0	0	6421.31	8962.68	5194.29	3768.4	0.872671	0.127329	0	0	0
3		31	2	1	1	0	0.0896208	0.0590682	0.0305525	0	0	0	8128.05	9400.89	4875.33	4525.56	0.659091	0.340909	0	0	0
3		32	3	1	1	0	0.130357	0.0923365	0.0380209	0	0	0	7895.44	9011.36	6352.13	2659.23	0.708333	0.291667	0	0	0
3		33	4	1	1	0	0.149368	0.131036	0.0183315	0	0	0	8171.88	9194.89	5357.11	3837.77	0.877273	0.122727	0	0	0
3		34	5	1	1	0	0.171773	0.111347	0.0604261	0	0	0	7652.27	8880.35	5169.52	3710.83	0.648221	0.351779	0	0	0
3		35	6	1	0	1	0.170415	0.170415	0	0	0	0	7673.91	8719.82	4949.01	3770.81	1	0	0	0	0
3		36	7	1	1	2	0.150726	0.107273	0.0434525	0	0	0	7120.58	9203.22	4868.5	4334.72	0.711712	0.288288	0	0	0
3		37	8	1	0	1	0.196215	0.196215	0	0	0	0	6922.85	8957.6	5172.62	3784.98	1	0	0	0	0
3		38	9	1	0	1	0.18671	0.18671	0	0	0	0	6537.37	9022.4	5076.44	3945.96	1	0	0	0	0
3		39	10	1	1	0	0.146652	0.119494	0.0271578	0	0	0	8253.21	8833.59	6047.79	2785.8	0.814815	0.185185	0	0	0
3		40	11	1	0	1	0.203684	0.203684	0	0	0	0	6660.42	8835.03	5272.1	3562.93	1	0	0	0	0
3		41	12	1	1	0	0.0855471	0.0719682	0	0	0.0135789	0	6537.29	8898.04	5433.57	3464.48	0.84127	0	0	0.15873	0
3		42	13	1	0	0	0.110668	0.110668	0	0	0	0	7866.31	8331.95	5811.33	2520.63	1	0	0	0	0
3		43	14	1	0	0	0.104558	0.104558	0	0	0	0	7717.72	8472.28	5996.19	2476.09	1	0	0	0	0
3		44	15	1	1	0	0.196894	0.185352	0	0	0.0115421	0	6810.13	8672.58	5697.03	2975.55	0.941379	0	0	0.0586207	0
3		45	16	1	2	1	0.171773	0.103879	0.0427735	0	0.025121	0	7915.69	9249.56	5257.46	3992.1	0.604743	0.249012	0	0.146245	0
3		46	17	1	1	1	0.221336	0.187389	0.0339473	0	0	0	6980.69	9097.89	5786.32	3311.57	0.846626	0.153374	0	0	0
3		47	18	1	1	0	0.192141	0.116779	0.0753629	0	0	0	8217.14	8806.87	6080	2726.88	0.607774	0.392226	0	0	0
3		48	19	1	1	1	0.224731	0.190105	0.0346262	0	0	0	6786.82	8991.53	5590.73	3400.8	0.845921	0.154079	0	0	0
3		49	20	1	0	1	0.210473	0.210473	0	0	0	0	6620.82	8838.63	4772.85	4065.78	1	0	0	0	0
3		50	21	1	0	1	0.196215	0.196215	0	0	0	0	6675.74	9041.75	4809.88	4231.87	1	0	0	0	0
3		51	22	1	0	0	0.192141	0.192141	0	0	0	0	6550.27	8783.51	4409.1	4374.41	1	0	0	0	0
3		52	23	1	1	1	0.188068	0.130357	0.0577103	0	0	0	7572.55	9383.93	6582.32	2801.61	0.693141	0.306859	0	0	0
3		53	24	1	1	0	0.138505	0.0923365	0.0461683	0	0	0	7911.16	9127.61	6054.23	3073.38	0.666667	0.333333	0	0	0
3		54	25	2	0	0	0.112026	0.0604261	0	0	0	0.0515998	6592.37	7960.4	4062.48	3897.93	0.539394	0	0	0	0.460606
3		55	26	2	0	0	0.151405	0.122889	0	0	0	0.0285157	6767.07	7842.85	5030.69	2812.17	0.811659	0	0	0	0.188341
3		56	27	1	0	0	0.0298736	0.0298736	0	0	0	0	6459.88	6797.59	5906.03	891.568	1	0	0	0	0
3		57	28	1	1	0	0.172452	0.161589	0	0	0.0108631	0	7675.65	9275.35	5201.36	4073.99	0.937008	0	0	0.0629921	0
3		58	29	1	0	0	0.114063	0.114063	0	0	0	0	8410.67	9135.96	6123.13	3012.83	1	0	0	0	0
3		59	30	1	0	0	0.190105	0.190105	0	0	0	0	7413.04	9176.24	4841.46	4334.78	1	0	0	0	0
3		60	31	1	1	0	0.189426	0.183315	0.00611051	0	0	0	7043.27	9079.61	5724.48	3355.12	0.967742	0.0322581	0	0	0
3		61	32	1	0	0	0.189426	0.189426	0	0	0	0	6999.43	9052.22	5597.38	3454.85	1	0	0	0	0
3		62	33	1	0	0	0.200289	0.200289	0	0	0	0	7174.04	8999.87	5675.5	3324.36	1	0	0	0	0
3		63	34	1	1	1	0.164984	0.126963	0.0380209	0	0	0	7733.94	9415.47	5201.83	4213.64	0.769547	0.230453	0	0	0
3		64	35	1	1	0	0.149368	0.116779	0.0325894	0	0	0	8807.47	9341.06	5494.1	3846.95	0.781818	0.218182	0	0	0
3		65	36	1	1	1	0.181957	0.152084	0.0298736	0	0	0	7275.9	8832.36	6072.83	2759.52	0.835821	0.164179	0	0	0
3		66	37	1	1	0	0.145294	0.136468	0.00882629	0	0	0	8768.75	9478.53	6173.37	3305.16	0.939252	0.0607477	0	0	0
3		67	38	1	1	0	0.150726	0.131715	0.0190105	0	0	0	7856.88	8976.22	5275.99	3700.23	0.873874	0.126126	0	0	0
3		68	39	1	1	0	0.1548	0.115421	0.0393788	0	0	0	8685.68	9487.63	6191.62	3296.01	0.745614	0.254386	0	0	0
3		69	40	1	1	0	0.171094	0.156836	0.0142578	0	0	0	7503.63	9099.81	5832.22	3267.59	0.916667	0.0833333	0	0	0
3		70	41	1	0	0	0.152084	0.152084	0	0	0	0	7999.9	9344.8	4279.09	5065.72	1	0	0	0	0
3		71	42	1	0	0	0.21862	0.21862	0	0	0	0	7508.59	8927.41	5202.46	3724.94	1	0	0	0	0
3		72	43	1	0	1	0.203005	0.203005	0	0	0	0	7185.22	9192.19	5401.6	3790.59	1	0	0	0	0
3		73	44	1	1	0	0.164984	0.157515	0.0074684	0	0	0	6927.41	9191.04	5476.06	3714.98	0.954733	0.0452675	0	0	0
3		74	45	1	0	0	0.0312315	0.0312315	0	0	0	0	5808.21	6439.52	5139.49	1300.02	1	0	0	0	0
3		75	46	1	0	0	0.0522788	0.0522788	0	0	0	0	7460.34	8169.12	5025.99	3143.13	1	0	0	0	0
3		76	47	1	1	1	0.151405	0.0794366	0.0719682	0	0	0	8116.45	8842.79	6373.37	2469.42	0.524664	0.475336	0	0	0
3		77	48	1	1	1	0.194178	0.130357	0.0638208	0	0	0	7155.54	9212.1	6024.26	3187.84	0.671329	0.328671	0	0	0
3		78	49	1	1	1	0.163626	0.151405	0.012221	0	0	0	7700.67	9267.09	4767.53	4499.57	0.925311	0.0746888	0	0	0
3		79	50	1	1	2	0.190784	0.18671	0.00407367	0	0	0	7179.38	9035.88	4985.09	4050.79	0.978648	0.0213523	0	0	0
3		80	51	1	1	0	0.211831	0.206399	0.00543156	0	0	0	6830.96	8929.78	5413.81	3515.97	0.974359	0.025641	0	0	0
3		81	52	1	0	0	0.188068	0.188068	0	0	0	0	8192.22	9001.15	4795.53	4205.62	1	0	0	0	0
3		82	53	1	0	0	0.141221	0.141221	0	0	0	0	8394.66	9096.39	5788.48	3307.91	1	0	0	0	0
3		83	54	1	0	0	0.173131	0.173131	0	0	0	0	8466.84	9298.77	4647.2	4651.57	1	0	0	0	0
3		84	55	1	0	0	0.120852	0.120852	0	0	0	0	8432.93	9461.25	5982.26	3478.99	1	0	0	0	0
3		85	56	1	0	0	0.129679	0.129679	0	0	0	0	8617.03	9291.38	5115.88	4175.5	1	0	0	0	0
3		86	57	1	0	0	0.124247	0.124247	0	0	0	0	8632.91	9410.73	4908.01	4502.72	1	0	0	0	0
3		87	58	1	0	0	0.169057	0.169057	0	0	0	0	8657.57	9120.59	4759.11	4361.47	1	0	0	0	0
3		88	59	1	0	0	0.188747	0.188747	0	0	0	0	8559.28	9290.34	4703.9	4586.44	1	0	0	0	0
3		89	60	1	0	1	0.201647	0.201647	0	0	0	0	7452.5	8972.02	5691.09	3280.93	1	0	0	0	0
3		90	61	1	0	1	0.198931	0.198931	0	0	0	0	7217.92	9000.43	5499.83	3500.6	1	0	0	0	0
3		91	62	1	0	0	0.193499	0.193499	0	0	0	0	6904.57	8763.1	5055.57	3707.54	1	0	0	0	0
3		92	63	1	0	1	0.184673	0.184673	0	0	0	0	7222.26	9067.98	5675.56	3392.42	1	0	0	0	0
3		93	64	1	0	0	0.19961	0.19961	0	0	0	0	6790.18	8778.53	5278.77	3499.76	1	0	0	0	0
3		94	65	1	1	2	0.188068	0.17992	0.00814734	0	0	0	7172.74	8933.07	5908.53	3024.54	0.956679	0.0433213	0	0	0
3		95	66	1	1	0	0.190105	0.183994	0.00611051	0	0	0	6688.01	8959.32	5299.4	3659.92	0.967857	0.0321429	0	0	0
3		96	67	1	0	1	0.224731	0.224731	0	0	0	0	6644.49	8395.73	4509.69	3886.04	1	0	0	0	0
3		97	68	1	0	1	0.207078	0.207078	0	0	0	0	6696.61	8597.08	4986.41	3610.67	1	0	0	0	0
3		98	69	1	1	1	0.226768	0.186031	0.0407367	0	0	0	7760.4	8945.02	5080.56	3864.46	0.820359	0.179641	0	0	0
3		99	70	1	1	1	0.198931	0.167699	0.0312315	0	0	0	7536.49	9163.28	4885.48	4277.8	0.843003	0.156997	0	0	0
3		100	71	1	0	2	0.234915	0.234915	0	0	0	0	7048.21	8816.18	4786.43	4029.74	1	0	0	0	0
3		101	72	1	0	2	0.215226	0.215226	0	0	0	0	6981.43	8444.82	4717.34	3727.48	1	0	0	0	0
3		102	73	1	0	0	0.233557	0.233557	0	0	0	0	7437.64	9047.64	4934.63	4113.01	1	0	0	0	0
3		103	74	1	0	0	0.245099	0.245099	0	0	0	0	7757.04	9472.11	5641.38	3830.73	1	0	0	0	0
3		104	75	1	1	2	0.2423	0.215142	0.0271578	0	0	0	7130.42	9238.44	5270.62	3967.82	0.887916	0.112084	0	0	0
3		105	76	1	1	2	0.243741	0.204362	0.0393788	0	0	0	7464.41	9136.64	5424.97	3711.66	0.83844	0.16156	0	0	0
3		106	77	1	1	2	0.215226	0.203684	0	0.0115421	0	0	7323.35	8901.18	5351.09	3550.1	0.946372	0	0.0536278	0	0
3		107	78	1	1	2	0.22541	0.208436	0.0169736	0	0	0	7472.28	8643.61	5783.69	2859.92	0.924699	0.0753012	0	0	0
3		108	79	1	1	1	0.221336	0.221336	0	0	0	0	7052.76	8592.09	5646.56	2945.53	1	0	0	0	0
3		109	80	1	1	1	0.221336	0.211152	0	0.0101842	0	0	7182.09	8802.57	6021.89	2780.68	0.953988	0	0.0460123	0	0
3		110	81	1	1	1	0.211831	0.187389	0	0.024442	0	0	7908.72	9109.72	6477.86	2631.86	0.884615	0	0.115385	0	0
3		111	82	1	1	1	0.217941	0.207757	0	0.0101842	0	0	7632.96	9276.65	5443.78	3832.87	0.953271	0	0.046729	0	0
3		112	83	1	0	2	0.238323	0.238323	0	0	0	0	7081.65	8880.8	5313.93	3566.87	1	0	0	0	0
3		113	84	1	0	2	0.227447	0.227447	0	0	0	0	7179.56	8793.5	4477.6	4315.9	1	0	0	0	0
3		114	85	1	0	0.278368	0.278368	0.278368	0	0	0	0	9293.22	10209.3	5284.29	4924.97	1	0	0	0	0
3		115	86	1	0	0	0.25732	0.25732	0	0	0	0	8998.33	9906.36	5034.14	4872.22	1	0	0	0	0
3	上午的	116	1	1	1	1	0.181957	0.143257	0.0386999	0	0	0	6560.14	9279.76	4883.61	4396.16	0.787313	0.212687	0	0	0
3		117	2	1	1	0	0.115847	0.107021	0.00882629	0	0	0	8426.59	9283.52	5540.19	3743.33	0.923811	0.076189	0	0	0
3		118	3	1	1	0	0.152836	0.132468	0	0.0203684	0	0	8492.81	9297.91	6843.26	2454.65	0.866731	0	0.133269	0	0
3		119	4	1	1	0	0.145973	0.139863	0.00611051	0	0	0	8674.35	9403.32	7111.99	2291.33	0.95814	0.0418605	0	0	0
3		120	5	1	2	0	0.156836	0.126963	0.0217262	0.00814734	0	0	6631.04	8836.24	5650.01	3186.23	0.809524	0.138528	0.0519481	0	0
3		121	6	1	1	1	0.155478	0.146652	0.00882629	0	0	0	8569.94	8918.86	7054.07	1864.79	0.943231	0.0567686	0	0	0
3		122	7	1	1	0	0.166342	0.155478	0	0.0108631	0	0	6664.2	9152.81	5645.51	3507.3	0.934694	0	0.0653061	0	0
3		123	8	1	1	1	0.154121	0.122889	0.0312315	0	0	0	6672.48	8823.55	5420.32	3403.23	0.797357	0.202643	0	0	0
3		124	9	1	1	0	0.131036	0.10931	0.0217262	0	0	0	6596.63	9026.68	5408.96	3617.72	0.834197	0.165803	0	0	0
3		125	10	2	1	0	0.0882629	0.0651787	0.00678945	0	0	0.0162947	7261.09	8197.03	6210.18	1986.85	0.738462	0.0769231	0	0	0.184615
3		126	11	1	2	0	0.171773	0.109989	0.0549946	0.00678945	0	0	7144.83	8816.04	5337.23	3478.81	0.640316	0.320158	0.0395257	0	0
3	晚上的	127	1	1	1	0	0.28991	0.200968	0.0889418	0	0	0	7309.03	8167.82	4505.19	3662.63	0.693208	0.306792	0	0	0
3		128	2	1	1	0	0.219978	0.0998049	0	0.120173	0	0	7740.06	8446.18	6343.3	2102.87	0.453704	0	0.546296	0	0
3		129	3	1	1	0	0.207078	0.156836	0.0502419	0	0	0	7825.56	8594.61	6449.67	2144.94	0.757377	0.242623	0	0	0
3		130	4	1	1	0	0.289231	0.256641	0.0325894	0	0	0	7588.72	8305.84	6091.04	2214.8	0.887324	0.112676	0	0	0
3		131	5	1	1	1	0.256641	0.196894	0.0597472	0	0	0	6236.18	8766.8	5042.1	3724.7	0.767196	0.232804	0	0	0
3		132	6	1	2	2	0.336757	0.29602	0.024442	0.0162947	0	0	5876.93	8945.03	3090.17	5854.86	0.879032	0.0725806	0.0483871	0	0
3		133	7	1	1	0	0.210473	0.200968	0	0.00950523	0	0	5732.89	8114.81	4780.58	3334.23	0.954839	0	0.0451613	0	0
3		134	8	1	1	0	0.300773	0.287873	0	0.0129	0	0	5984.32	8263.03	3767.21	4495.82	0.957111	0	0.0428894	0	0
3		135	9	2	2	1	0.477656	0.426057	0.00611051	0.012221	0	0.0332683	5434.66	8272.96	3075.79	5197.17	0.891973	0.0127927	0.0255854	0	0.0696491
3		136	10	1	2	0	0.23831	0.21251	0.0183315	0.0074684	0	0	7651.27	8898.92	5821.33	3077.59	0.891738	0.0769231	0.031339	0	0
3		137	11	1	1	0	0.245778	0.201647	0	0.0441314	0	0	7655.47	8537.23	6686.13	1851.1	0.820442	0	0.179558	0	0
3		138	12	1	2	1	0.200968	0.1548	0.0339473	0.012221	0	0	6518.08	8391.37	4008.28	4383.09	0.77027	0.168919	0.0608108	0	0
3		139	13	1	1	1	0.201647	0.189426	0.012221	0	0	0	8260.62	8924.81	6317.17	2607.64	0.939394	0.0606061	0	0	0
3		140	14	1	2	0	0.197573	0.150047	0.0414157	0.00611051	0	0	8180.35	8940.93	6672.54	2268.39	0.75945	0.209622	0.0309278	0	0
3		141	15	1	2	1	0.226768	0.152084	0.0644998	0.0101842	0	0	6450.02	9010.58	5282.05	3728.52	0.670659	0.284431	0.0449102	0	0
3		142	16	1	1	1	0.207078	0.184673	0.0224052	0	0	0	6809.04	9026.58	5399.59	3626.99	0.891803	0.108197	0	0	0
3		143	17	1	2	0	0.173131	0.106594	0.0597472	0.00678945	0	0	8205.14	9273.02	6523.59	2749.44	0.615686	0.345098	0.0392157	0	0
3		144	18	1	0	0	0.135789	0.135789	0	0	0	0	7969.83	9076.86	6085	2991.86	1	0	0	0	0
3		145	19	1	1	0	0.190784	0.0699314	0.120852	0	0	0	7711.11	9036.4	6100.99	2935.4	0.366548	0.633452	0	0	0
4	103个	146	1	1	0	0	0.227447	0.227447	0	0	0	0	6542.28	6787.85	3506.49	3281.35	1	0	0	0	0
4		147	2	1	0	0	0.258678	0.258678	0	0	0	0	6381.35	6634.6	3412.05	3222.55	1	0	0	0	0
4		148	3	1	0	0	0.217262	0.217262	0	0	0	0	6413.19	6677.95	3549.15	3128.8	1	0	0	0	0
4		149	4	1	0	1	0.255962	0.255962	0	0	0	0	6869	7206.22	5014.76	2191.47	1	0	0	0	0
4		150	5	1	0	1	0.222694	0.222694	0	0	0	0	6678.89	7122.46	4413.71	2708.74	1	0	0	0	0
4		151	6	1	0	1	0.241704	0.241704	0	0	0	0	6686.31	7063.11	3886.28	3176.82	1	0	0	0	0
4		152	7	1	0	0	0.219299	0.219299	0	0	0	0	6502.85	6965.75	3570.2	3395.55	1	0	0	0	0
4		153	8	1	0	0	0.201	0.201	0	0	0	0	6598.48	6907.7	4061.05	2846.66	1	0	0	0	0
4		154	9	1	0	0	0.245099	0.245099	0	0	0	0	6823.25	7703.12	4581.75	3121.37	1	0	0	0	0
4		155	10	1	0	0	0.198931	0.198931	0	0	0	0	6251.15	6584.68	3933.08	2651.61	1	0	0	0	0
4		156	11	1	0	0	0.220657	0.220657	0	0	0	0	6599.76	6800.24	4042.63	2757.61	1	0	0	0	0
4		157	12	1	0	0	0.278368	0.278368	0	0	0	0	6630.15	7116.3	4430.26	2686.04	1	0	0	0	0
4		158	13	1	0	0	0.213189	0.213189	0	0	0	0	6447.84	6692.08	4001.96	2690.12	1	0	0	0	0
4		159	14	1	0	0	0.206399	0.206399	0	0	0	0	6627.35	7256	4979.46	2276.54	1	0	0	0	0
4		160	15	1	0	0	0.226089	0.226089	0	0	0	0	6522.19	6886.96	3983.83	2903.12	1	0	0	0	0
4		161	16	1	0	0	0.234915	0.234915	0	0	0	0	6610.14	7118.08	4363.64	2754.44	1	0	0	0	0
4		162	17	1	0	0	0.251889	0.251889	0	0	0	0	6698.48	7270.47	4722.58	2547.9	1	0	0	0	0
4		163	18	1	1	1	0.173268	0.14	0.0332683	0	0	0	6362.7	6869.84	4467	2402.84	0.807995	0.192005	0	0	0
4		164	19	1	0	0	0.19961	0.19961	0	0	0	0	6559.63	7193.39	4811.11	2382.29	1	0	0	0	0
4		165	20	1	0	0	0.220657	0.220657	0	0	0	0	6378.98	6679.61	3627.94	3051.67	1	0	0	0	0
4		166	21	1	0	0	0.271578	0.271578	0	0	0	0	6672	7140.12	4480.33	2659.79	1	0	0	0	0
4		167	22	1	0	0	0.224731	0.224731	0	0	0	0	6160.57	6425.47	4043.56	2381.91	1	0	0	0	0
4		168	23	1	0	0	0.207757	0.207757	0	0	0	0	6390.42	6574.63	3988.48	2586.15	1	0	0	0	0
4		169	24	1	0	0	0.210473	0.210473	0	0	0	0	6375.98	6630.35	4208.44	2421.91	1	0	0	0	0
4		170	25	1	0	0	0.234915	0.234915	0	0	0	0	6355.26	6653.34	4087.76	2565.58	1	0	0	0	0
4		171	26	1	0	0	0.21862	0.21862	0	0	0	0	6431.53	6938.42	3551.3	3387.12	1	0	0	0	0
4		172	27	1	0	0	0.269541	0.269541	0	0	0	0	6520.28	6812.72	4448.9	2363.82	1	0	0	0	0
4		173	28	1	0	0	0.213189	0.213189	0	0	0	0	6218.24	6439.37	4137.51	2301.85	1	0	0	0	0
4		174	29	1	1	0	0.220657	0.214547	0.00611051	0	0	0	6562.93	6918.27	6049.64	868.632	0.972308	0.0276923	0	0	0
4		175	30	1	0	0	0.258678	0.258678	0	0	0	0	6565.28	6814.44	3928.85	2885.59	1	0	0	0	0
4		176	31	1	0	0	0.22541	0.22541	0	0	0	0	6319.72	6722.05	3969.15	2752.89	1	0	0	0	0
4		177	32	1	0	0	0.230162	0.230162	0	0	0	0	6603.08	7392.74	4722.24	2670.5	1	0	0	0	0
4		178	33	1	0	0	0.226768	0.226768	0	0	0	0	6424.33	6830.05	3667.08	3162.97	1	0	0	0	0
4		179	34	1	0	0	0.253247	0.253247	0	0	0	0	6634.91	7151.03	4566.08	2584.95	1	0	0	0	0
4		180	35	1	0	0	0.232878	0.232878	0	0	0	0	6254.76	6529.67	3795.66	2734.01	1	0	0	0	0
4		181	36	1	0	0	0.20572	0.20572	0	0	0	0	6494.51	6840.34	4490.53	2349.82	1	0	0	0	0
4		182	37	1	0	0	0.236273	0.236273	0	0	0	0	6551.45	7341.14	4765.45	2575.69	1	0	0	0	0
4		183	38	1	0	0	0.245778	0.245778	0	0	0	0	6680.92	7185.63	4097.17	3088.46	1	0	0	0	0
4		184	39	1	0	0	0.228	0.228	0	0	0	0	6630.8	6970.08	3515.39	3454.69	1	0	0	0	0
4		185	40	1	0	0	0.186031	0.186031	0	0	0	0	6424.48	6768.4	4053.97	2714.43	1	0	0	0	0
4		186	41	1	0	0	0.23831	0.23831	0	0	0	0	6526.06	6852.66	4249.81	2602.86	1	0	0	0	0
4		187	42	1	0	0	0.222015	0.222015	0	0	0	0	6436.43	6690.39	3796.44	2893.95	1	0	0	0	0
4		188	43	1	0	0	0.192141	0.192141	0	0	0	0	6332.42	6767.95	3925.71	2842.24	1	0	0	0	0
4		189	44	1	0	0	0.21862	0.21862	0	0	0	0	6264.59	6552.89	4073.16	2479.73	1	0	0	0	0
4		190	45	1	0	0	0.221336	0.221336	0	0	0	0	6281.36	6598.93	4054.95	2543.98	1	0	0	0	0
4		191	46	1	0	0	0.175847	0.175847	0	0	0	0	6699.35	7561.77	5247.95	2313.82	1	0	0	0	0
4		192	47	1	0	0	0.175168	0.175168	0	0	0	0	6407.43	6764.3	3718.61	3045.69	1	0	0	0	0
4		193	48	1	0	0	0.224052	0.224052	0	0	0	0	6482.5	6792.42	4078.81	2713.61	1	0	0	0	0
4		194	49	1	0	0	0.241026	0.241026	0	0	0	0	6400.99	6703.17	3779.55	2923.62	1	0	0	0	0
4		195	50	1	0	0	0.213189	0.213189	0	0	0	0	6592.75	7424.45	4761.29	2663.16	1	0	0	0	0
4		196	51	1	0	0	0.226089	0.226089	0	0	0	0	6398.86	6690.32	4879.76	1810.57	1	0	0	0	0
4		197	52	1	0	0	0.200968	0.200968	0	0	0	0	6422.73	6866.44	4463.58	2402.86	1	0	0	0	0
4		198	53	1	0	0	0.260715	0.260715	0	0	0	0	6829.44	8019.74	5583.7	2436.04	1	0	0	0	0
4		199	54	1	1	0	0.222015	0.215226	0.00678945	0	0	0	6505.53	6929.01	5270.71	1658.3	0.969419	0.030581	0	0	0
4		200	55	1	1	0	0.228805	0.216584	0.012221	0	0	0	6509.03	6895.59	5601.13	1294.46	0.946588	0.0534125	0	0	0
4		201	56	1	0	0	0.20572	0.20572	0	0	0	0	6376.08	6748.92	4645.01	2103.92	1	0	0	0	0
4		202	57	1	1	0	0.209794	0.200968	0.00882629	0	0	0	6305.35	6629.6	5385.97	1243.64	0.957929	0.0420712	0	0	0
4		203	58	1	0	1	0.242383	0.242383	0	0	0	0	6612.66	7431.95	4525.64	2906.3	1	0	0	0	0
4		204	59	1	2	1	0.209794	0.181957	0.0230841	0.00475262	0	0	6707.91	7340.62	5829.34	1511.27	0.867314	0.110032	0.0226537	0	0
4		205	60	1	1	0	0.226089	0.217941	0.00814734	0	0	0	6588.83	7056.15	5359.3	1696.86	0.963964	0.036036	0	0	0
4		206	61	1	1	0	0.241704	0.232878	0.00882629	0	0	0	6533.08	7076.69	5417.59	1659.09	0.963483	0.0365169	0	0	0
4		207	62	1	1	0	0.234915	0.223373	0.0115421	0	0	0	6442.84	6823.48	5440.77	1382.71	0.950867	0.0491329	0	0	0
4		208	63	1	0	1	0.232199	0.232199	0	0	0	0	6137.86	6572.77	3710.77	2862	1	0	0	0	0
4		209	64	1	1	2	0.25121	0.215226	0.0359841	0	0	0	6768.29	7375.86	5263.95	2111.9	0.856757	0.143243	0	0	0
4		210	65	1	0	0	0.238989	0.238989	0	0	0	0	6854.07	7541.96	4974.04	2567.91	1	0	0	0	0
4		211	66	1	0	2	0.234236	0.234236	0	0	0	0	6698.29	7217.7	5051.47	2166.23	1	0	0	0	0
4		212	67	1	0	0	0.206399	0.206399	0	0	0	0	6646.85	7494.91	5430.93	2063.98	1	0	0	0	0
4		213	68	1	1	0	0.245778	0.196894	0.0488841	0	0	0	6708.49	7478.16	6207.78	1270.38	0.801105	0.198895	0	0	0
4		214	69	1	0	0	0.21251	0.21251	0	0	0	0	6599.53	7250.89	5305.5	1945.38	1	0	0	0	0
4		215	70	1	0	0	0.226768	0.226768	0	0	0	0	6605.4	7034.34	4429.01	2605.33	1	0	0	0	0
4		216	71	1	1	2	0.219978	0.20572	0.0142578	0	0	0	6968.33	8005.52	5904.25	2101.27	0.935185	0.0648148	0	0	0
4		217	72	1	0	1	0.230162	0.230162	0	0	0	0	6603.5	7392.73	5059.89	2332.84	1	0	0	0	0
4		218	73	1	0	0	0.241704	0.241704	0	0	0	0	6789.91	7370.99	5222.95	2148.04	1	0	0	0	0
4		219	74	1	1	0	0.198931	0.19282	0.00611051	0	0	0	6367.22	6623.23	5283.82	1339.41	0.969283	0.0307167	0	0	0
4		220	75	1	1	0	0.213189	0.200968	0.012221	0	0	0	6582.33	7182.23	5950.27	1231.96	0.942675	0.0573248	0	0	0
4		221	76	1	1	0	0.224731	0.217262	0.0074684	0	0	0	6567.31	7215.9	5434.78	1781.13	0.966767	0.0332326	0	0	0
4		222	77	1	0	1	0.202326	0.202326	0	0	0	0	6288.1	6823.61	4622.58	2201.03	1	0	0	0	0
4		223	78	1	0	1	0.213189	0.213189	0	0	0	0	6274.73	6734.52	4621.05	2113.48	1	0	0	0	0
4		224	79	1	2	0	0.246531	0.225483	0.0169736	0.00407367	0	0	6735.31	7604.49	4962.4	2642.09	0.914626	0.0688499	0.016524	0	0
4		225	80	1	1	0	0.21862	0.21251	0.00611051	0	0	0	6462.75	6861.46	4967.21	1894.25	0.97205	0.0279503	0	0	0
4		226	81	1	0	0	0.249173	0.249173	0	0	0	0	6565.68	6997.87	5449.99	1547.88	1	0	0	0	0
4		227	82	1	1	0	0.236273	0.227447	0.00882629	0	0	0	6430.89	6645.73	5771.53	874.2	0.962644	0.0373563	0	0	0
4		228	83	1	0	0	0.252568	0.252568	0	0	0	0	6785.57	7434.12	5233.93	2200.19	1	0	0	0	0
4		229	84	1	0	0	0.224731	0.224731	0	0	0	0	6629.43	7243.43	5033.25	2210.18	1	0	0	0	0
4		230	85	1	0	0	0.250531	0.250531	0	0	0	0	6797.88	7604.11	4931.13	2672.99	1	0	0	0	0
4		231	86	1	0	0	0.203684	0.203684	0	0	0	0	6525.39	6874.58	5356	1518.59	1	0	0	0	0
4		232	87	1	1	0	0.221789	0.215	0.00678945	0	0	0	6472.55	6962.01	4725.67	2236.34	0.969388	0.0306121	0	0	0
4		233	88	1	1	0	0.22541	0.205041	0.0203684	0	0	0	6686.13	7323.94	6279.16	1044.79	0.909639	0.0903614	0	0	0
4		234	89	1	1	0	0.217941	0.205041	0.0129	0	0	0	6340.37	6772.58	4783.6	1988.97	0.94081	0.05919	0	0	0
4		235	90	1	1	0	0.230162	0.217941	0.012221	0	0	0	6650.24	7269.42	5832.17	1437.25	0.946903	0.0530973	0	0	0
4		236	91	1	1	0	0.236273	0.223373	0.0129	0	0	0	6286.52	6495.63	5712.07	783.558	0.945402	0.0545977	0	0	0
4		237	92	1	0	0	0.245778	0.245778	0	0	0	0	6607.32	7344.38	5220.3	2124.08	1	0	0	0	0
4		238	93	1	0	0	0.251889	0.251889	0	0	0	0	6640.86	7408.66	4928.97	2479.69	1	0	0	0	0
4		239	94	1	1	0	0.213189	0.197573	0.0156157	0	0	0	6550.99	6945.89	5770.58	1175.31	0.926752	0.0732484	0	0	0
4		240	95	1	0	0	0.23831	0.23831	0	0	0	0	6878.86	8127.32	5523.16	2604.16	1	0	0	0	0
4		241	96	2	1	0	0.1032	0.0291946	0.0332683	0	0	0.0407367	6666.14	7298.88	4589.73	2709.15	0.282895	0.322368	0	0	0.394737
4		242	97	1	1	0	0.224731	0.216584	0.00814734	0	0	0	6452.26	6819.93	5457.37	1362.56	0.963746	0.0362538	0	0	0
4		243	98	1	0	2	0.232199	0.232199	0	0	0	0	6723.89	7204.17	4704.86	2499.31	1	0	0	0	0
4		244	99	1	0	1	0.183315	0.183315	0	0	0	0	6269.92	6699.4	3977.8	2721.61	1	0	0	0	0
4		245	100	1	0	1	0.20572	0.20572	0	0	0	0	6741.03	7588.04	5376.81	2211.22	1	0	0	0	0
4		246	102	1	0	0	0.0984471	0.0984471	0	0	0	0	6799.88	7562.41	4924.19	2638.22	1	0	0	0	0
4		247	103	1	0	0	0.203684	0.203684	0	0	0	0	6520.27	7311.31	4654.72	2656.59	1	0	0	0	0
4		248	104	1	0	0	0.196894	0.196894	0	0	0	0	6281.91	6781.38	4257.23	2524.15	1	0	0	0	0
5	222个	249	1	1	1	0	0.148184	0.138	0	0.0101844	0	0	8218.29	8409.24	8014.61	394.627	0.931272	0	0.0687281	0	0
5		250	2	1	1	0	0.148469	0.141	0	0.00746859	0	0	8562.82	8832.32	8076.13	756.188	0.949696	0	0.0503042	0	0
5		251	3	1	1	0	0.171148	0.163	0	0.00814755	0	0	8630.49	9075.12	7940.7	1134.43	0.952395	0	0.0476054	0	0
5		252	4	1	2	0	0.240981	0.15	0.0639332	0.0271585	0	0	8551.17	9008.38	7670.57	1337.8	0.622456	0.265304	0.1127	0	0
5		253	5	1	1	0	0.209799	0.202331	0	0.00746859	0	0	8465.46	8888.78	7783.39	1105.39	0.964401	0	0.0355987	0	0
5		254	6	1	2	0	0.220663	0.159556	0.0529591	0.00814755	0	0	8070.71	8726.21	7204.17	1522.04	0.723077	0.24	0.0369231	0	0
5		255	7	1	1	0	0.0923389	0.0807966	0	0.0115424	0	0	7880.74	8017.78	7426.09	591.69	0.875	0	0.125	0	0
5		256	8	1	1	0	0.15684	0.14394	0	0.0129003	0	0	8351.03	8763.81	7630.41	1133.4	0.917749	0	0.0822511	0	0
5		257	9	1	1	0	0.222021	0.213873	0	0.00814755	0	0	8168.97	8784.74	7526.53	1258.2	0.963303	0	0.0366972	0	0
5		258	10	1	3	0	0.234461	0.148232	0.0353061	0.00678963	0.0441326	0	8240.76	8980.88	7441.87	1539.02	0.632227	0.150584	0.0289585	0.18823	0
5		259	11	1	1	0	0.221342	0.214552	0	0.00678963	0	0	8395.61	9282.63	6835.73	2446.9	0.969325	0	0.0306748	0	0
5		260	12	1	3	0	0.234921	0.157519	0.0780807	0.00882651	0.0230847	0	8376.13	9155.65	7370.37	1785.28	0.67052	0.33237	0.0375723	0.0982659	0
5		261	13	1	1	0	0.207763	0.200973	0	0.00678963	0	0	8341.06	9085.19	6957.36	2127.83	0.96732	0	0.0326797	0	0
5		262	14	1	1	0	0.207763	0.200973	0	0.00678963	0	0	8341.06	9085.19	6957.36	2127.83	0.96732	0	0.0326797	0	0
5		263	15	1	1	0	0.206405	0.198936	0	0.00746859	0	0	8813	9197.13	7385.18	1811.95	0.963816	0	0.0361842	0	0
5		264	16	1	2	0	0.245784	0.16363	0	0.00882651	0.073328	0	8459.02	9254.95	7338.7	1916.24	0.665746	0	0.0359116	0.298343	0
5		265	17	1	1	0	0.189431	0.181283	0	0.00814755	0	0	8411.04	8775.19	7306.83	1468.36	0.956989	0	0.0430108	0	0
5		266	18	1	3	0	0.21591	0.11135	0.0645014	0.0169741	0.0230847	0	8463.25	8823.02	7459.8	1363.22	0.515723	0.298742	0.0786164	0.106918	0
5		267	19	1	1	0	0.219305	0.194183	0	0.0251216	0	0	8418.65	8765.77	7632.4	1133.37	0.885449	0	0.114551	0	0
5		268	20	1	1	0	0.189431	0.169062	0	0.0203689	0	0	8323.24	8544.54	7460.89	1083.65	0.892473	0	0.107527	0	0
5		269	21	1	0	0	0.137829	0.137829	0	0	0	0	7609.2	7978	4902.13	3075.87	1	0	0	0	0
5		270	22	1	1	0	0.164309	0.152088	0	0.0122213	0	0	7817.07	8356.83	6953.81	1403.01	0.92562	0	0.0743802	0	0
5		271	23	1	1	0	0.207084	0.201652	0	0.0054317	0	0	8635.08	9143.33	8062.82	1080.51	0.97377	0	0.0262295	0	0
5		272	24	1	1	0	0.243069	0.231526	0	0.0115424	0	0	8429.7	9137.64	6898.92	2238.72	0.952514	0	0.047486	0	0
5		273	25	1	2	0	0.207084	0.150051	0	0.0142582	0.0427746	0	8360.13	9225.29	7121.32	2103.97	0.72459	0	0.0688525	0.206557	0
5		274	26	1	3	0	0.243069	0.135114	0.0631435	0.0129003	0.0319112	0	8538.67	9268.82	7335.29	1933.53	0.555866	0.259777	0.0530726	0.131285	0
5		275	27	1	2	0	0.266029	0.175727	0	0.0149372	0.0753649	0	8463.81	9146.77	7041.46	2105.31	0.660556	0	0.0561487	0.283296	0
5		276	28	1	3	0	0.281073	0.15818	0.0869072	0.00950548	0.0264795	0	8466.87	9090.75	6484.15	2606.59	0.562774	0.309198	0.0338186	0.0942089	0
5		277	29	1	3	0	0.233357	0.048	0.115424	0.0108634	0.0599332	0	8563.14	8852.36	8027.05	825.308	0.205694	0.494623	0.0465528	0.256831	0
5		278	30	1	2	0	0.220044	0.144	0	0.00950548	0.0665383	0	8136.96	9034.61	6668.82	2365.79	0.654415	0	0.0431981	0.302387	0
5		279	31	1	2	0	0.299423	0.174493	0	0.0122213	0.112708	0	8376.34	9182.73	7100.28	2082.45	0.582766	0	0.0408163	0.376417	0
5		280	32	1	2	0	0.209799	0.172457	0	0.00678963	0.0305533	0	8702.57	9194.39	7288.24	1906.15	0.822006	0	0.0323625	0.145631	0
5		281	33	1	3	0	0.268869	0.0875862	0.117461	0.0122213	0.0516012	0	8406.87	8796.45	7418.29	1378.17	0.325758	0.436869	0.0454545	0.191919	0
5		282	34	1	1	0	0.196899	0.0957337	0.101165	0	0	0	8540.9	8891.28	7464.49	1426.79	0.486207	0.513793	0	0	0
5		283	35	1	0	0	0.139187	0.139187	0	0	0	0	8055.31	8369.82	7208.74	1161.07	1	0	0	0	0
5		284	36	1	2	0	0.212515	0.181283	0	0.0101844	0.0210478	0	8323.05	9049.97	7114.04	1935.93	0.853035	0	0.0479233	0.0990415	0
5		285	37	1	0	0	0.209515	0.209515	0	0	0	0	8555.68	9036.82	6001.83	3034.99	1	0	0	0	0
5		286	38	1	1	0	0.234921	0.223379	0	0.0115424	0	0	8587.62	9018.32	7768.11	1250.21	0.950867	0	0.0491329	0	0
5		287	39	1	1	0	0.156161	0.146656	0	0.00950548	0	0	8085.59	8326.19	7710.33	615.853	0.93913	0	0.0608696	0	0
5		288	40	1	0	0	0.17992	0.17992	0	0	0	0	8399.25	8980.41	6346.88	2633.53	1	0	0	0	0
5		289	41	1	2	0	0.222015	0.0930155	0.0977681	0.0312315	0	0	8503.1	9053.4	7577.97	1475.43	0.41896	0.440367	0.140673	0	0
5		290	42	1	2	2	0.305525	0.188068	0.0998049	0	0.0176526	0	7461.87	8476.07	5238.09	3237.99	0.615556	0.326667	0	0.0577778	0
5		291	43	1	2	0	0.272636	0.114442	0.0536367	0	0.0916576	0	7641.31	8393.55	7295.42	1098.13	0.419761	0.196733	0	0.33619	0
5		292	44	1	2	2	0.285946	0.116915	0.109989	0	0.0583893	0	7237.89	8286.16	6213.75	2072.41	0.408872	0.384649	0	0.204197	0
5		293	45	1	2	2	0.317067	0.200289	0.0604261	0	0.0393788	0	7220.52	7912.41	5395.61	2516.79	0.631692	0.190578	0	0.124197	0
5		294	46	1	2	0	0.301452	0.210152	0.0604261	0	0.0298736	0	7365.5	7963.96	4847.05	3116.91	0.697133	0.20045	0	0.0990991	0
5		295	47	1	1	3	0.361878	0.342188	0.0196894	0	0	0	6976.53	7888.28	5065.14	2823.14	0.945591	0.054409	0	0	0
5		296	48	1	2	2	0.335538	0.187155	0.114063	0	0.0343201	0	6632.02	7616.84	5516.26	2100.58	0.557777	0.33994	0	0.102284	0
5		297	49	1	1	1	0.0638208	0.0461683	0.0176526	0	0	0	6467.27	8104.46	5032.37	3072.1	0.723404	0.276596	0	0	0
5		298	50	1	0	1	0.310278	0.310278	0	0	0	0	6205.81	7860.05	5322.29	2537.76	1	0	0	0	0
5		299	51	1	1	2	0.325894	0.316388	0.00950523	0	0	0	6515.38	7291.04	5862.07	1428.97	0.970833	0.0291667	0	0	0
5		300	52	1	0	1	0.338794	0.338794	0	0	0	0	6571.67	7907.43	5490.31	2417.12	1	0	0	0	0
5		301	53	1	0	1	0.319783	0.319783	0	0	0	0	5949.71	6931.36	4655.91	2275.44	1	0	0	0	0
5		302	54	1	1	1	0.380209	0.34762	0	0.0325894	0	0	6460.39	7521.66	4466.77	3054.89	0.914286	0	0.0857143	0	0
5		303	55	1	1	1	0.287873	0.263431	0.024442	0	0	0	5883.23	6875.9	5402.95	1472.95	0.915094	0.0849057	0	0	0
5		304	56	1	2	1	0.380209	0.359162	0.00814734	0	0.0129	0	6010.56	7944.11	5356.91	2587.2	0.944643	0.0214286	0	0.0339286	0
5		305	57	1	1	1	0.364594	0.353051	0	0	0.0115421	0	6056.4	6793.35	4640.19	2153.16	0.968343	0	0	0.0316574	0
5		306	58	1	0	1	0.305525	0.305525	0	0	0	0	5937.36	6409.1	5210.1	1199	1	0	0	0	0
5		307	59	1	2	1	0.36052	0.34083	0.012221	0.0074684	0	0	5873.19	6422.05	5146.74	1275.31	0.945386	0.0338983	0.0207156	0	0
5		308	60	1	2	1	0.301304	0.128852	0.0074684	0	0.164984	0	5966.35	6615.27	2417.27	4198	0.427648	0.0247869	0	0.547565	0
5		309	61	1	1	1	0.309599	0.223373	0.086226	0	0	0	6056.73	6791.27	5399.63	1391.64	0.721491	0.278509	0	0	0
5		310	62	1	1	1	0.333278	0.323772	0.00950523	0	0	0	6243.05	7353.15	3456.98	3896.17	0.97148	0.0285205	0	0	0
5		311	63	1	0	1	0.327931	0.327931	0	0	0	0	6702.91	7679.1	4149.05	3530.05	1	0	0	0	0
5		312	64	1	0	1	0.427057	0.427057	0	0	0	0	6476.56	7740.92	4868.17	2872.76	1	0	0	0	0
5		313	65	1	2	1	0.338115	0.168378	0.0529577	0	0.116779	0	7070.3	7695.19	4416.45	3278.74	0.497992	0.156627	0	0.345382	0
5		314	66	1	2	1	0.316025	0.23831	0.0233998	0	0.0543156	0	6704.55	7655.2	4577.41	3077.79	0.754085	0.074044	0	0.171871	0
5		315	67	1	0	1	0.229015	0.229015	0	0	0	0	6328.69	6704.48	4274.39	2430.08	1	0	0	0	0
5		316	68	1	2	1	0.38832	0.287836	0.0190105	0	0.0814734	0	7510.62	4737.75	2772.86	6440.23	0.741234	0.0489556	0	0.20981	0
5		317	69	1	1	1	0.367309	0.355767	0.0115421	0	0	0	6956.52	7740.96	5213.77	2527.2	0.968577	0.0314233	0	0	0
5		318	70	1	0	1	0.34762	0.34762	0	0	0	0	6834.62	7703.49	5150.62	2552.87	1	0	0	0	0
5		319	71	1	1	1	0.418909	0.163626	0.255283	0	0	0	6232.98	7542.48	5544.68	1997.8	0.3906	0.6094	0	0	0
5		320	72	1	0	0	0.232878	0.232878	0	0	0	0	6356.67	6790.87	4067.23	2723.64	1	0	0	0	0
5		321	73	1	1	0	0.389036	0.319104	0.0699314	0	0	0	6296.44	7928.79	5564.21	2364.57	0.820244	0.179756	0	0	0
5		322	74	1	2	0	0.445388	0.154121	0.211831	0	0.0794366	0	6132.12	7569.52	4903.81	2665.71	0.346037	0.47561	0	0.178354	0
5		323	75	1	0	0	0.192141	0.192141	0	0	0	0	6663.77	7308.84	4254.34	3054.5	1	0	0	0	0
5		324	76	1	0	0	0.173131	0.173131	0	0	0	0	6236.77	6853.84	4542.98	2310.86	1	0	0	0	0
5		325	77	2	2	0	0.382246	0.17381	0.143936	0	0.0108631	0.0536367	6814.41	7860.47	4523.04	3337.43	0.454707	0.376554	0	0.0284192	0.14032
5		326	78	1	1	0	0.133752	0.133752	0	0	0	0	5105.18	5591.76	4503.83	1087.93	1	0	0	0	0
5		327	79	1	2	0	0.296699	0.164305	0.0665366	0	0.0658577	0	7272.03	7956.83	4224.73	3732.1	0.553776	0.224256	0	0.221968	0
5		328	80	1	2	0	0.315031	0.149368	0.107273	0	0.0583893	0	7057.64	7952.97	5108.97	2844	0.474138	0.340517	0	0.185345	0
5		329	81	1	0	0	0.140542	0.140542	0	0	0	0	6110.2	6601.15	4737.69	1863.46	1	0	0	0	0
5		330	82	1	2	0	0.29611	0.177973	0.074005	0	0.0441314	0	7356.88	8078.5	5117.7	2960.8	0.601038	0.249924	0	0.149037	0
5		331	83	1	0	0	0.232878	0.232878	0	0	0	0	6043.55	6956.41	3944.29	3012.12	1	0	0	0	0
5		332	84	1	0	0	0.143294	0.143294	0	0	0	0	5799.54	6564.02	4744.37	1819.66	1	0	0	0	0
5		333	85	1	1	0	0.17992	0.1548	0.025121	0	0	0	6453.39	7728.09	4690.94	3037.15	0.860377	0.139623	0	0	0
5		334	86	1	0	0	0.156157	0.156157	0	0	0	0	6015.47	6750.37	4619.62	2130.75	1	0	0	0	0
5		335	87	1	0	0	0.141221	0.141221	0	0	0	0	6108.73	6642.65	4749.32	1893.33	1	0	0	0	0
5		336	88	2	0	0	0.265468	0.204362	0	0	0	0.0611051	6250.35	7039.88	4381.22	2658.66	0.769821	0	0	0	0.230179
5		337	89	1	1	0	0.327252	0.249852	0	0	0.0773998	0	7107.32	7687.93	4610.35	3077.58	0.763485	0	0	0.236515	0
5		338	90	1	1	0	0.338152	0.157552	0.180599	0	0	0	7069.57	7862.06	4898.64	2963.43	0.465922	0.534078	0	0	0
5		339	91	1	2	2	0.378888	0.260073	0.0909787	0	0.0278368	0	6683.3	7883.46	3642.79	4240.67	0.68641	0.24012	0	0.0734696	0
5		340	92	1	0	0	0.179599	0.179599	0	0	0	0	6922.33	7479.07	4553.07	2925.99	1	0	0	0	0
5		341	93	1	1	3	0.38333	0.246862	0.136468	0	0	0	6776.41	7986.1	3772.72	4213.38	0.643993	0.356007	0	0	0
5		342	94	1	1	0	0.253247	0.227447	0	0	0.0257999	0	6869.3	7532.6	3894.73	3637.87	0.898123	0	0	0.101877	0
5		343	95	2	1	0	0.270325	0.114168	0.0407367	0	0	0.115421	6489.42	7528.74	4256.15	3272.58	0.422335	0.150695	0	0	0.42697
5		344	96	1	3	0	0.257715	0.123963	0.101163	0.0156157	0.0169736	0	6998.61	7622.61	5055.8	2566.81	0.481007	0.392538	0.0605931	0.065862	0
5		345	98	1	0	0	0.151405	0.151405	0	0	0	0	6219.13	6820.96	4113.91	2707.05	1	0	0	0	0
5		346	99	2	0	0	0.271936	0.196573	0	0	0	0.0753629	6628.14	7502.92	4175.1	3327.82	0.722865	0	0	0	0.277135
5		347	100	2	0	0	0.150047	0.0828313	0	0	0	0.0672156	4652.6	4952.83	3842.13	1110.7	0.552036	0	0	0	0.447964
5		348	101	1	0	0	0.112421	0.112421	0	0	0	0	6346.82	6622.05	4544.76	2077.29	1	0	0	0	0
5		349	102	2	1	0	0.334594	0.25991	0	0	0.00678945	0.0678945	7707.58	8358.72	5158.27	3200.45	0.776793	0	0	0.0202916	0.202916
5		350	103	2	2	0	0.334783	0.0876471	0.168378	0	0.0298736	0.0488841	6877.27	8002.24	4269.98	3732.26	0.261803	0.502948	0	0.0892326	0.146017
5		351	104	1	2	0	0.310488	0.138715	0.162947	0	0.00882629	0	7205.79	7864.81	5777.88	2086.93	0.446765	0.524808	0	0.0284271	0
5		352	105	2	0	0	0.127742	0.0856471	0	0	0	0.0420946	5766.88	6335.97	4313.06	2022.91	0.670471	0	0	0	0.329529
5		353	106	2	0	0	0.228744	0.15604	0	0	0	0.072704	6525.07	7169.2	3350.07	3819.13	0.68216	0	0	0	0.31784
5		354	107	1	0	0	0.263431	0.263431	0	0	0	0	7904.57	8425.49	5750.65	2674.84	1	0	0	0	0
5		355	108	1	0	0	0.26211	0.26211	0	0	0	0	7693.18	8232.13	4876.43	3355.7	1	0	0	0	0
5		356	109	1	0	0	0.124926	0.124926	0	0	0	0	6461.31	7198.69	3686.91	3511.79	1	0	0	0	0
5		357	110	1	0	0	0.234915	0.234915	0	0	0	0	7543.91	8110.82	4078.73	4032.1	1	0	0	0	0
5		358	111	1	1	0	0.282441	0.152084	0.130357	0	0	0	7194.29	8323.24	5943.75	2379.49	0.538462	0.461538	0	0	0
5		359	112	1	0	0	0.171268	0.171268	0	0	0	0	7048.56	7574.44	5153.67	2420.77	1	0	0	0	0
5		360	113	1	2	2	0.303951	0.178563	0.0699314	0	0.0554575	0	7244.33	8117.04	6255.26	1861.78	0.587471	0.230074	0	0.182455	0
5		361	114	1	0	0	0.0821524	0.0821524	0	0	0	0	6503.19	7028.38	4600.43	2427.95	1	0	0	0	0
5		362	115	1	0	0	0.074005	0.074005	0	0	0	0	5872.95	6476.39	4404.3	2072.1	1	0	0	0	0
5		363	116	1	0	0	0.246136	0.246136	0	0	0	0	8037.66	8629.32	5503.16	3126.16	1	0	0	0	0
5		364	117	1	0	0	0.211152	0.211152	0	0	0	0	7409.56	7848.74	6594.79	1253.95	1	0	0	0	0
5		365	118	1	0	0	0.315031	0.315031	0	0	0	0	8035.82	8422.36	4849.75	3572.61	1	0	0	0	0
5		366	119	1	0	0	0.21862	0.21862	0	0	0	0	7512.15	8255.93	5391.1	2864.83	1	0	0	0	0
5		367	120	1	0	0	0.255962	0.255962	0	0	0	0	8266.54	8805.71	5461.34	3344.37	1	0	0	0	0
5		368	121	1	0	0	0.288552	0.288552	0	0	0	0	7968.48	8446.48	5036.82	3409.66	1	0	0	0	0
5		369	122	1	0	0	0.249173	0.249173	0	0	0	0	7825.45	8249.71	4749.86	3499.85	1	0	0	0	0
5		370	123	1	2	0	0.300773	0.201647	0.0706103	0	0.0285157	0	8021.21	8331.18	7022.61	1308.57	0.670429	0.234763	0	0.0948081	0
5		371	124	2	0	0	0.155515	0.144652	0	0	0	0.0108631	7026.51	7575.03	4086.67	3488.35	0.930148	0	0	0	0.0698524
5		372	125	1	1	0	0.277458	0.246226	0	0	0.0312315	0	8354.03	8784	5684.1	3099.9	0.887437	0	0	0.112563	0
5		373	126	1	0	0	0.227483	0.227483	0	0	0	0	8032.97	8348.1	5260.52	3087.58	1	0	0	0	0
5		374	127	1	0	0	0.222052	0.222052	0	0	0	0	8001.02	8423.76	4682.43	3741.32	1	0	0	0	0
5		375	128	1	0	0	0.374099	0.374099	0	0	0	0	7764.97	8286.15	4878.48	3407.67	1	0	0	0	0
5		376	129	1	0	0	0.331325	0.331325	0	0	0	0	7413.46	8089.94	5309.53	2780.41	1	0	0	0	0
5		377	130	1	0	1	0.289625	0.289625	0	0	0	0	7492.03	7952.87	4539.34	3413.53	1	0	0	0	0
5		378	131	1	0	0	0.353767	0.353767	0	0	0	0	7478.17	8201.93	4101.67	4100.26	1	0	0	0	0
5		379	132	1	0	0	0.108631	0.108631	0	0	0	0	6219.15	7739	3753.83	3985.17	1	0	0	0	0
5		380	133	1	0	0	0.249852	0.249852	0	0	0	0	7892.93	8260.23	5206.71	3053.53	1	0	0	0	0
5		381	134	1	0	0	0.351015	0.351015	0	0	0	0	7789.76	8356.56	4061.7	4294.85	1	0	0	0	0
5		382	135	1	0	0	0.422625	0.422625	0	0	0	0	7630.21	8212.98	4292.81	3920.17	1	0	0	0	0
5		383	136	1	0	1	0.324536	0.324536	0	0	0	0	7182.56	7940.36	4494.62	3445.74	1	0	0	0	0
5		384	137	1	0	0	0.382246	0.382246	0	0	0	0	7674.27	8274.01	4778.46	3495.55	1	0	0	0	0
5		385	138	1	0	0	0.274973	0.274973	0	0	0	0	7975.63	8350.24	4897.06	3453.18	1	0	0	0	0
5		386	139	1	2	1	0.39632	0.227647	0.0838045	0	0.0848681	0	6748.03	8346.74	4704.27	3642.48	0.574403	0.211457	0	0.214141	0
5		387	140	1	0	0	0.180636	0.180636	0	0	0	0	6847.3	7386.26	4010.18	3376.08	1	0	0	0	0
5		388	141	1	1	0	0.325215	0.272936	0.0522788	0	0	0	7321.73	8092.16	3973.2	4118.96	0.839248	0.160752	0	0	0
5		389	142	1	0	2	0.433846	0.433846	0	0	0	0	7532.56	8499	4351.98	4147.01	1	0	0	0	0
5		390	143	1	0	0	0.285194	0.285194	0	0	0	0	6635.43	7271.82	5669.87	1601.96	1	0	0	0	0
5		391	144	1	1	0	0.465756	0.426378	0.0393788	0	0	0	6685.62	7481.53	4401.48	3080.06	0.915452	0.0845481	0	0	0
5		392	145	1	1	0	0.329967	0.291267	0	0	0.0386999	0	7423.04	8039.76	4920.23	3119.52	0.882716	0	0	0.117284	0
5		393	146	1	0	1	0.355767	0.355767	0	0	0	0	6650.66	7351.11	5586.59	1764.52	1	0	0	0	0
5		394	147	1	0	1	0.335399	0.335399	0	0	0	0	6379.48	7718.09	5096.96	2621.13	1	0	0	0	0
5		395	148	1	1	0	0.340152	0.32182	0	0	0.0183315	0	7681.24	8415.24	4279.87	4135.37	0.946108	0	0	0.0538922	0
5		396	149	1	1	0	0.284478	0.252568	0	0	0.0319104	0	7671.91	8205.06	4887	3318.06	0.887828	0	0	0.112172	0
5		397	150	1	0	0	0.311636	0.311636	0	0	0	0	7625.02	8053.92	4794.28	3259.63	1	0	0	0	0
5		398	151	1	1	2	0.320462	0.298736	0.0217262	0	0	0	7081.22	7845.29	5294.75	2550.54	0.932203	0.0677966	0	0	0
5		399	152	1	1	2	0.475941	0.213189	0.262752	0	0	0	7088.96	7788.61	5059.49	2729.11	0.447932	0.552068	0	0	0
5		400	153	1	0	0	0.281799	0.281799	0	0	0	0	7125.43	7775.8	5548.61	2227.19	1	0	0	0	0
5		401	154	1	0	0	0.417725	0.417725	0	0	0	0	7609.72	8241.97	5031.71	3210.26	1	0	0	0	0
5		402	155	1	0	0	0.371383	0.371383	0	0	0	0	7524.95	8289.06	5258.9	3030.16	1	0	0	0	0
5		403	156	1	1	0	0.350336	0.329288	0.0210473	0	0	0	6934.73	7808.8	5096.22	2712.58	0.939922	0.0600775	0	0	0
5		404	157	1	0	0	0.337436	0.337436	0	0	0	0	7138.47	8135.88	6008.04	2127.84	1	0	0	0	0
5		405	158	1	0	0	0.143936	0.143936	0	0	0	0	8149.9	8519.25	6349.53	2169.72	1	0	0	0	0
5		406	159	1	1	0	0.329967	0.298057	0.0319104	0	0	0	7882.89	8297.3	6176.37	2120.93	0.903292	0.0967078	0	0	0
5		407	160	1	3	0	0.363236	0.110668	0.130357	0.0699314	0.0522788	0	7630.72	8295.5	6415.12	1880.38	0.304673	0.358879	0.192523	0.143925	0
5		408	161	1	1	0	0.219978	0.173131	0.0468472	0	0	0	6811.23	8287.41	5357.73	2929.68	0.787037	0.212963	0	0	0
5		409	162	1	1	0	0.232236	0.192857	0	0	0.0393788	0	7915.17	8299.97	6503.89	1796.08	0.830436	0	0	0.169564	0
5		410	163	1	1	0	0.370704	0.239668	0	0	0.131036	0	7392.94	8275.48	4418.85	3856.64	0.64652	0	0	0.35348	0
5		411	164	1	1	0	0.370025	0.0461683	0.323857	0	0	0	7658.54	8248.07	7002.26	1245.81	0.124771	0.875229	0	0	0
5		412	165	1	2	0	0.37263	0.116668	0.236952	0	0.0190105	0	7407.13	8051.16	5107.71	2943.45	0.313093	0.63589	0	0.0510169	0
5		413	166	1	1	2	0.390393	0.188068	0.202326	0	0	0	6775.27	8098.76	5107.87	2990.89	0.481739	0.518261	0	0	0
5		414	167	1	2	2	0.499936	0.256194	0.309599	0	0.0692524	0	5727.74	7700.17	4376.98	3323.2	0.512455	0.619278	0	0.138523	0
5		415	168	1	1	1	0.365988	0.187426	0.178563	0	0	0	6801.32	8005.15	5090.64	2914.51	0.512108	0.487892	0	0	0
5		416	169	1	2	0	0.422304	0.0386999	0.329288	0.0543156	0	0	7417.15	8141.91	6371.39	1770.53	0.0916399	0.779743	0.128617	0	0
5		417	170	1	1	1	0.578599	0.484225	0.0943734	0	0	0	6021.72	7940.3	4556.05	3384.25	0.836893	0.163107	0	0	0
5		418	171	1	1	0	0.413367	0.280973	0.132394	0	0	0	6557.33	7650.99	3586.89	4064.1	0.679717	0.320283	0	0	0
5		419	172	1	2	2	0.524825	0.255283	0.210473	0	0.0590682	0	6389.83	7831.44	5033.13	2798.3	0.486417	0.401035	0	0.112549	0
5		420	173	1	1	2	0.502172	0.346694	0.155478	0	0	0	5546.21	7479.11	4362.22	3116.89	0.690388	0.309612	0	0	0
5		421	174	1	1	2	0.425699	0.292625	0.133073	0	0	0	6584.78	7639.44	4816.28	2823.16	0.6874	0.3126	0	0	0
5		422	175	1	2	1	0.414157	0.254604	0.120852	0	0.0386999	0	7450.27	8585.16	5776.18	1979.84	0.614754	0.291803	0	0.0934426	0
5		423	176	1	2	1	0.456214	0.185994	0.247815	0	0.0224052	0	7650.22	8333.79	5713.55	2620.23	0.40769	0.543199	0	0.0491111	0
5		424	177	1	2	0	0.604261	0.401936	0.159552	0.0427735	0	0	6031.14	8149.88	4945.33	3204.56	0.665169	0.264045	0.0707865	0	0
5		425	178	1	1	0	0.538404	0.374099	0.164305	0	0	0	5978.27	8156.94	4879.07	3277.87	0.69483	0.30517	0	0	0
5		426	179	1	2	0	0.568314	0.447462	0.0665366	0	0.0543156	0	5197.84	7622.39	4274.48	3347.9	0.78735	0.117077	0	0.0955733	0
5		427	180	1	2	1	0.649356	0.47962	0.145294	0	0.024442	0	5440.65	7699.15	4217.54	3481.61	0.738608	0.223751	0	0.0376404	0
5		428	181	1	1	0	0.636172	0.53433	0.101842	0	0	0	5197.61	7283.97	4154.54	3129.43	0.839915	0.160085	0	0	0
5		429	182	1	1	0	0.538552	0.451647	0.086905	0	0	0	5598.22	6826.8	3988.71	2838.1	0.838632	0.161368	0	0	0
5		430	183	1	1	2	0.598151	0.562846	0.0353051	0	0	0	5150.6	6985.53	3738.97	3246.56	0.940976	0.0590238	0	0	0
5		431	184	1	1	1	0.555377	0.509888	0.0454893	0	0	0	4993.44	7393.88	3789.42	3604.45	0.918093	0.0819071	0	0	0
5		432	185	1	1	4	0.593893	0.528714	0.0651787	0	0	0	5043.94	7313.91	3794.28	3519.64	0.890252	0.109748	0	0	0
5		433	186	1	2	0	0.334089	0.23021	0.0801155	0	0.0237631	0	7177.49	7924.4	6029.67	1894.73	0.689069	0.239803	0	0.0711281	0
5		434	187	1	2	0	0.42702	0.304131	0.0678945	0	0.0549946	0	7012.36	7904.65	4255.54	3649.11	0.712217	0.158996	0	0.128787	0
5		435	188	1	2	1	0.358483	0.248494	0.0393788	0	0.0706103	0	6480.87	8055.35	5910.42	2144.93	0.693182	0.109848	0	0.19697	0
5		436	189	1	2	1	0.401257	0.217262	0.115421	0	0.0346262	0	6769.95	7886.06	5223.26	2662.8	0.541455	0.287648	0	0.0862944	0
5		437	190	1	2	0	0.560093	0.327215	0.178563	0	0.0543156	0	6665.41	7628.24	4194.58	3433.66	0.584215	0.318809	0	0.0969761	0
5		438	191	1	2	0	0.446067	0.155478	0.253925	0	0.036663	0	7021.39	7841.34	5159.19	2682.15	0.348554	0.569254	0	0.0821918	0
5		439	192	1	2	0	0.398541	0.149368	0.226768	0	0.0224052	0	6225.51	7411.61	4801.26	2610.35	0.374787	0.568995	0	0.0562181	0
5		440	193	1	2	0	0.512456	0.361051	0.142578	0	0.00882629	0	6492.08	7646.83	4270.75	3376.07	0.704551	0.278226	0	0.0172235	0
5		441	194	1	0	0	0.224731	0.224731	0	0	0	0	6854.91	7453.7	3938.95	3514.75	1	0	0	0	0
5		442	195	1	2	0	0.28312	0.167021	0.0644998	0.0515998	0	0	6867.89	7831.46	4326.95	3504.52	0.589928	0.227818	0.182254	0	0
5		443	196	1	0	0	0.298057	0.298057	0	0	0	0	7715.95	8362.03	4389	3973.03	1	0	0	0	0
5		444	197	1	1	0	0.279731	0.1582	0.121531	0	0	0	7519.68	8260.47	4556	3704.47	0.565542	0.434458	0	0	0
5		445	198	1	2	0	0.276933	0.147734	0.103577	0	0.0256218	0	6758.97	7763.25	4389	3374.25	0.533465	0.374016	0	0.0925197	0
5		446	199	1	2	0	0.312315	0.179242	0.111347	0	0.0217262	0	6563.52	7719.4	4517	3202.4	0.573913	0.356522	0	0.0695652	0
5		447	200	1	2	0	0.226768	0.168378	0.0271578	0.0312315	0	0	7582.23	8136.28	4494	3642.28	0.742515	0.11976	0.137725	0	0
5		448	201	1	2	0	0.272936	0.209794	0.049563	0.0135789	0	0	7171.91	7865.57	5717.11	2148.47	0.768657	0.181592	0.0497512	0	0
5		449	202	1	0	0	0.203005	0.203005	0	0	0	0	7067.72	7773.27	5574.12	2199.15	1	0	0	0	0
5		450	203	1	2	0	0.290589	0.259357	0.0203684	0.0108631	0	0	6639.54	7838.62	4436.12	3402.5	0.892523	0.0700935	0.0373832	0	0
5		451	204	1	0	0	0.313673	0.313673	0	0	0	0	6172.59	7573.89	4457.19	3116.7	1	0	0	0	0
5		452	205	1	2	0	0.356446	0.332004	0.0101842	0	0.0142578	0	5922.69	7739.46	5040.21	2699.25	0.931429	0.0285714	0	0.04	0
5		453	206	2	0	1	0.329967	0.297378	0	0	0	0.0325894	5944.11	8413.28	5306.19	3107.08	0.901235	0	0	0	0.0987654
5		454	207	2	0	0	0.363236	0.328609	0	0	0	0.0346262	5880.32	6443.24	5207.65	1235.58	0.904673	0	0	0	0.0953271
5		455	208	1	0	0	0.285836	0.285836	0	0	0	0	5968.04	6564	3828.21	2735.79	1	0	0	0	0
5		456	209	1	0	0	0.30281	0.30281	0	0	0	0	5911.9	6669.12	5325.53	1343.59	1	0	0	0	0
5		457	210	1	1	1	0.338115	0.308241	0.0298736	0	0	0	5844.69	7162.76	5134.91	2027.84	0.911647	0.0883534	0	0	0
5		458	211	1	0	1	0.393109	0.393109	0	0	0	0	5717.82	7100.33	4972.07	2128.26	1	0	0	0	0
5		459	212	1	0	0	0.334041	0.334041	0	0	0	0	5684	6132.13	3885	2247.13	1	0	0	0	0
5		460	213	1	0	0	0.387678	0.387678	0	0	0	0	5495.81	7182.49	3885	3297.49	1	0	0	0	0
5		461	214	1	2	1	0.423662	0.369346	0.036663	0.0176526	0	0	5503.88	6680.14	4987.96	1692.18	0.871795	0.0865385	0.0416667	0	0
5		462	215	1	0	0	0.266825	0.266825	0	0	0	0	5911.8	6915.11	5063.2	1851.91	1	0	0	0	0
5		463	216	1	0	0	0.354409	0.354409	0	0	0	0	5563.1	7363.01	3605.8	3757.21	1	0	0	0	0
5		464	217	1	2	0	0.422304	0.329288	0.0814734	0.0115421	0	0	5851.3	6974.4	3382	3592.4	0.779743	0.192926	0.0273312	0	0
5		465	218	1	1	0	0.333362	0.304167	0	0.0291946	0	0	5863.55	6592.72	5141.86	1450.86	0.912424	0	0.0875764	0	0
5		466	219	1	0	0	0.185352	0.185352	0	0	0	0	7011.97	7434.87	6100.21	1334.67	1	0	0	0	0
5		467	220	1	0	0	0.195536	0.195536	0	0	0	0	6815.01	7360.09	5629.72	1730.37	1	0	0	0	0
5		468	221	1	0	0	0.0291946	0.0291946	0	0	0	0	4986.14	5650.18	3934.33	1715.85	1	0	0	0	0
5		469	222	1	0	0	0.152084	0.152084	0	0	0	0	6470.43	6744.13	5457.46	1286.67	1	0	0	0	0
5		470	223	1	0	0	0.308241	0.308241	0	0	0	0	7080.12	7875.89	3463.13	4412.76	1	0	0	0	0
6	175个	471	1	2	0	0	0.129	0.0692524	0	0	0	0.0597472	6950.3	8512.2	4184.54	4327.66	0.536842	0	0	0	0.463158
6		472	2	1	0	0	0.228805	0.228805	0	0	0	0	8083.83	8840.67	4259.06	4581.61	1	0	0	0	0
6		473	3	1	0	0	0.200289	0.200289	0	0	0	0	7780.17	8354.07	4378.81	3975.26	1	0	0	0	0
6		474	4	1	1	0	0.208436	0.158194	0.0502419	0	0	0	7742.64	8755.09	4528.94	4226.15	0.758958	0.241042	0	0	0
6		475	5	1	0	0	0.185	0.185	0	0	0	0	7966.38	8889.03	4792.91	4096.12	1	0	0	0	0
6		476	6	1	0	0	0.202326	0.202326	0	0	0	0	8066.81	8769.78	4508.03	4261.75	1	0	0	0	0
6		477	7	1	0	0	0.213868	0.213868	0	0	0	0	7804.12	8285.65	4291.58	3994.07	1	0	0	0	0
6		478	8	1	0	0	0.143	0.143	0	0	0	0	7674.33	8495.6	5476.61	3018.99	1	0	0	0	0
6		479	9	2	1	0	0.128321	0.0543156	0.0196894	0	0	0.0543156	7266.64	8141.59	4486.36	3655.23	0.42328	0.153439	0	0	0.42328
6		480	10	1	0	0	0.194178	0.194178	0	0	0	0	7960.59	8566.32	5068.54	3497.78	1	0	0	0	0
6		481	11	2	0	0	0.129	0.0638208	0	0	0	0.0651787	6728.21	8467.63	3729.87	4737.76	0.494737	0	0	0	0.505263
6		482	12	1	0	0	0.116779	0.116779	0	0	0	0	7830.69	8695.55	5211.84	3483.71	1	0	0	0	0
6		483	13	2	0	0	0.113384	0.0651787	0	0	0	0.0482051	6053.56	7622.79	4192.31	3430.48	0.57485	0	0	0	0.42515
6		484	14	1	0	0	0.139184	0.139184	0	0	0	0	7821.04	8641.05	4436.77	4204.28	1	0	0	0	0
6		485	15	1	0	0	0.181	0.181	0	0	0	0	7965.92	8537.6	5165.16	3372.44	1	0	0	0	0
6		486	16	1	0	0	0.166	0.166	0	0	0	0	7810.36	8374.7	4708.87	3665.83	1	0	0	0	0
6		487	17	2	0	0	0.0964102	0.0461683	0	0	0	0.0502419	6548.63	8278.74	3208.32	5070.42	0.478873	0	0	0	0.521127
6		488	18	1	0	1	0.137036	0.137036	0	0	0	0	7783.23	8311.94	5261.27	3050.67	1	0	0	0	0
6		489	19	2	0	0	0.107273	0.0685735	0	0	0	0.0386999	7215.68	8091.86	4581.2	3510.67	0.639241	0	0	0	0.360759
6		490	20	2	0	0	0.133073	0.0678945	0	0	0	0.0651787	7325.76	8486.16	5276.6	3209.55	0.510204	0	0	0	0.489796
6		491	21	1	0	0	0.136468	0.136468	0	0	0	0	7640.3	8183.69	5102.03	3081.66	1	0	0	0	0
6		492	22	1	0	0	0.193499	0.193499	0	0	0	0	7999.77	8491.46	4558.1	3933.37	1	0	0	0	0
6		493	23	1	0	0	0.17992	0.17992	0	0	0	0	7588.18	8251.41	4441.79	3809.62	1	0	0	0	0
6		494	24	1	0	0	0.149368	0.149368	0	0	0	0	7492.22	8293.1	4439.72	3853.38	1	0	0	0	0
6		495	25	1	0	0	0.101163	0.101163	0	0	0	0	7597.39	8224.17	5355.68	2868.49	1	0	0	0	0
6		496	26	2	0	0	0.12221	0.0549946	0	0	0	0.0672156	7454.33	8758.43	4608.29	4150.15	0.45	0	0	0	0.55
6		497	26~2(统计时出错，26算了两遍)	1	0		0.025121	0.025121	0	0	0	0	6222.44	7135.58	3290.13	3845.44	1	0	0	0	0
6		498	27	2	0	0	0.135789	0.0998049	0	0	0	0.0359841	7044.42	8165.44	4865.1	3300.35	0.735	0	0	0	0.265
6		499	28	1	0	0	0.0278368	0.0278368	0	0	0	0	6504.74	7332.24	4444.74	2887.51	1	0	0	0	0
6		500	29	1	0	0	0.103879	0.103879	0	0	0	0	7993.04	8243.12	5730.64	2512.49	1	0	0	0	0
6		501	30	1	0	0	0.150726	0.150726	0	0	0	0	7778.58	8272.18	5482.69	2789.49	1	0	0	0	0
6		502	31	1	0	1	0.12221	0.12221	0	0	0	0	7768.75	8191.34	5607.86	2583.48	1	0	0	0	0
6		503	32	1	0	0	0.120173	0.120173	0	0	0	0	7471.57	8061.77	5530.42	2531.35	1	0	0	0	0
6		504	33	1	0	0	0.164305	0.164305	0	0	0	0	7952.29	8479.27	5488.12	2991.15	1	0	0	0	0
6		505	34	1	0	0	0.156157	0.156157	0	0	0	0	8728.53	8877.86	5270.07	3607.79	1	0	0	0	0
6		506	35	1	0	1	0.140147	0.140147	0	0	0	0	7781.98	8312.86	5772.48	2540.38	1	0	0	0	0
6		507	36	1	0	1	0.164305	0.164305	0	0	0	0	7867.59	8535.78	5919.34	2616.45	1	0	0	0	0
6		508	37	1	0	1	0.147294	0.147294	0	0	0	0	7720.91	8253.78	5558.28	2695.5	1	0	0	0	0
6		509	38	1	0	0	0.183994	0.183994	0	0	0	0	8084.02	8878.22	4741.92	4136.31	1	0	0	0	0
6		510	39	1	0	0	0.139863	0.139863	0	0	0	0	7500.59	8247.43	5513.31	2734.11	1	0	0	0	0
6		511	40	1	0	1	0.190599	0.190599	0	0	0	0	8184.03	8676.84	4840.4	3836.44	1	0	0	0	0
6		512	41	1	0	1	0.145973	0.145973	0	0	0	0	7692.72	8125.02	5330.69	2794.33	1	0	0	0	0
6		513	42	1	0	0	0.172452	0.172452	0	0	0	0	7824.32	8400.59	4984.83	3415.76	1	0	0	0	0
6		514	43	1	0	1	0.134321	0.134321	0	0	0	0	7934.8	8331.29	5590.02	2741.27	1	0	0	0	0
6		515	44	1	0	0	0.130357	0.130357	0	0	0	0	7522.83	7871.88	5467.65	2404.24	1	0	0	0	0
6		516	45	1	0	0	0.198252	0.198252	0	0	0	0	7759.51	8450.52	4543.16	3907.36	1	0	0	0	0
6		517	46	1	0	0	0.143257	0.143257	0	0	0	0	7464.15	7861.35	5708.46	2152.89	1	0	0	0	0
6		518	47	1	0	0	0.148689	0.148689	0	0	0	0	7474.17	8095.17	5708.78	2386.39	1	0	0	0	0
6		519	48	1	0	0	0.16091	0.16091	0	0	0	0	7724.89	8266.25	6414.9	1851.35	1	0	0	0	0
6		520	49	1	0	0	0.169057	0.169057	0	0	0	0	7798.5	8261.51	5203.99	3057.52	1	0	0	0	0
6		521	50	1	0	0	0.147331	0.147331	0	0	0	0	7815.57	8410.43	4525.88	3884.54	1	0	0	0	0
6		522	51	1	0	0	0.190784	0.190784	0	0	0	0	8009.95	8529.51	5207.69	3321.82	1	0	0	0	0
6		523	52	1	0	1	0.211831	0.211831	0	0	0	0	7999.33	8427.42	4123	4304.42	1	0	0	0	0
6		524	53	1	0	0	0.203684	0.203684	0	0	0	0	8009.16	8463.35	5075.28	3388.07	1	0	0	0	0
6		525	54	1	0	0	0.195536	0.195536	0	0	0	0	7759.91	8198.74	5241.12	2957.62	1	0	0	0	0
6		526	55	1	0	0	0.0950523	0.0950523	0	0	0	0	7285.68	7452.98	6970.52	482.461	1	0	0	0	0
6		527	56	2	0	0	0.132394	0.061784	0	0	0	0.0706103	6248.85	7365.71	3921.7	3444.01	0.466667	0	0	0	0.533333
6		528	57	1	0	0	0.129	0.129	0	0	0	0	7394.73	8060.9	5017.31	3043.59	1	0	0	0	0
6		529	58	1	0	0	0.145973	0.145973	0	0	0	0	7638.28	8228.42	5507.09	2721.33	1	0	0	0	0
6		530	59	1	0	0	0.16091	0.16091	0	0	0	0	7609.02	8041.87	5453.27	2588.61	1	0	0	0	0
6		531	60	1	1	0	0.171094	0.164305	0	0.00678945	0	0	8008.69	8481.09	6474.98	2006.11	0.960317	0	0.0396825	0	0
6		532	61	1	0	0	0.168378	0.168378	0	0	0	0	7812.87	8541.47	4591.71	3949.76	1	0	0	0	0
6		533	62	1	0	0	0.148689	0.148689	0	0	0	0	7443.76	8220.13	5763.16	2456.97	1	0	0	0	0
6		534	63	1	0	0	0.179242	0.179242	0	0	0	0	7772.46	8228.34	6043.63	2184.71	1	0	0	0	0
6		535	64	1	0	0	0.198252	0.198252	0	0	0	0	7931.88	8356.91	5995.42	2361.49	1	0	0	0	0
6		536	65	1	0	0	0.176526	0.176526	0	0	0	0	7753.9	8321.19	6180.79	2140.4	1	0	0	0	0
6		537	66	1	0	0	0.193499	0.193499	0	0	0	0	7962.62	8514.61	5137.33	3377.28	1	0	0	0	0
6		538	67	1	0	0	0.181278	0.181278	0	0	0	0	7942.3	8541.01	5092	3449.02	1	0	0	0	0
6		539	68	1	0	0	0.18671	0.18671	0	0	0	0	8202.6	8520.71	4743.47	3777.24	1	0	0	0	0
6		540	69	1	0	0	0.183994	0.183994	0	0	0	0	8224.22	8635.53	5415.49	3220.04	1	0	0	0	0
6		541	70	1	0	0	0.176526	0.176526	0	0	0	0	7891.84	8372.71	6140.34	2232.37	1	0	0	0	0
6		542	71	1	0	0	0.184673	0.184673	0	0	0	0	7932.31	8502.39	5494.83	3007.57	1	0	0	0	0
6		543	72	1	0	0	0.182636	0.182636	0	0	0	0	8499.93	9162.25	5210.75	3951.5	1	0	0	0	0
6		544	73	1	0	0	0.165663	0.165663	0	0	0	0	7574.51	8258.21	5983.1	2275.11	1	0	0	0	0
6		545	74	1	0	0	0.209115	0.209115	0	0	0	0	8423.93	8900.29	5562.29	3338	1	0	0	0	0
6		546	75	1	0	0	0.191463	0.191463	0	0	0	0	8049.35	8486.14	6081.34	2404.8	1	0	0	0	0
6		547	76	1	1	0	0.17381	0.162947	0.0108631	0	0	0	8441.84	8834.97	6737.49	2097.49	0.9375	0.0625	0	0	0
6		548	77	1	0	0	0.115421	0.115421	0	0	0	0	7580.87	8399.96	5916.92	2483.04	1	0	0	0	0
6		549	78	2	0	0	0.112026	0.0719682	0	0	0	0.0400578	7181.78	9040.75	4995.83	4044.93	0.642424	0	0	0	0.357576
6		550	79	1	0	0	0.0882629	0.0882629	0	0	0	0	6014.88	6879.66	3942.59	2937.07	1	0	0	0	0
6		551	80	1	0	0	0.221336	0.221336	0	0	0	0	8767.25	9294.3	6487.52	2806.78	1	0	0	0	0
6		552	81	1	0	0	0.138505	0.138505	0	0	0	0	7654.3	8280.95	6493.93	1787.03	1	0	0	0	0
6		553	82	1	1	0	0.137826	0.0970892	0.0407367	0	0	0	7588.65	8481.68	6204.27	2277.41	0.704433	0.295567	0	0	0
6		554	83	1	1	0	0.179242	0.171094	0.00814734	0	0	0	8462.89	8884.01	6434.07	2449.94	0.954545	0.0454545	0	0	0
6		555	84	1	0	0	0.150047	0.150047	0	0	0	0	7681.57	8587.65	6017.01	2570.64	1	0	0	0	0
6		556	85	1	0	0	0.174489	0.174489	0	0	0	0	7915.47	8625.44	6518.5	2106.94	1	0	0	0	0
6		557	86	1	0	1	0.199894	0.199894	0	0	0	0	8382.99	9092.28	5745.99	3346.29	1	0	0	0	0
6		558	87	1	0	0	0.193499	0.193499	0	0	0	0	8118.63	8911.13	6182	2729.13	1	0	0	0	0
6		559	88	1	0	0	0.195536	0.195536	0	0	0	0	7791.52	8383.78	5271.21	3112.57	1	0	0	0	0
6		560	89	1	0	0	0.222015	0.222015	0	0	0	0	8160.43	9196.08	5965.36	3230.72	1	0	0	0	0
6		561	90	1	0	0	0.195536	0.195536	0	0	0	0	8236.02	8976.47	6386.32	2590.15	1	0	0	0	0
6		562	91	1	0	0	0.165663	0.165663	0	0	0	0	8023.11	8693.65	6684.77	2008.88	1	0	0	0	0
6		563	92	1	0	0	0.197573	0.197573	0	0	0	0	7921.85	8694.41	4433.7	4260.7	1	0	0	0	0
6		564	93	1	0	0	0.203005	0.203005	0	0	0	0	8277.23	9169.61	5519.41	3650.2	1	0	0	0	0
6		565	94	1	0	0	0.224052	0.224052	0	0	0	0	8179.38	8843.62	5551.76	3291.86	1	0	0	0	0
6		566	95	1	0	0	0.177884	0.177884	0	0	0	0	8010.09	8649.37	6742.97	1906.4	1	0	0	0	0
6		567	96	2	0	0	0.106594	0.0658577	0	0	0	0.0407367	6685.51	8003.84	4449.52	3554.33	0.617834	0	0	0	0.382166
6		568	97	1	0	0	0.146652	0.146652	0	0	0	0	7887.51	8501.66	6724.26	1777.4	1	0	0	0	0
6		569	98	1	0	0	0.228126	0.228126	0	0	0	0	8459.8	9155.29	6452.31	2702.98	1	0	0	0	0
6		570	99	1	0	0	0.195536	0.195536	0	0	0	0	8358.83	9175.79	6707.06	2468.73	1	0	0	0	0
6		571	100	2	0	0	0.103879	0.074005	0	0	0	0.0298736	6492.12	7961.04	4294.98	3666.06	0.712418	0	0	0	0.287582
6		572	101	1	0	0	0.177205	0.177205	0	0	0	0	8174.89	8879.8	6536.85	2342.94	1	0	0	0	0
6		573	102	1	0	0	0.143257	0.143257	0	0	0	0	7375.3	8249.15	6123.78	2125.38	1	0	0	0	0
6		574	103	1	0	0	0.103879	0.103879	0	0	0	0	7639.11	8262.88	6288.74	1974.14	1	0	0	0	0
6		575	104	1	0	0	0.131036	0.131036	0	0	0	0	7296.87	7924.37	5018.07	2906.3	1	0	0	0	0
6		576	105	1	0	0	0.202326	0.202326	0	0	0	0	8127.61	8588.86	5433.66	3155.2	1	0	0	0	0
6		577	106	1	0	0	0.200289	0.200289	0	0	0	0	8343.37	8844.38	5828.53	3015.85	1	0	0	0	0
6		578	107	1	0	0	0.196215	0.196215	0	0	0	0	8113.2	8755.05	5459.91	3295.15	1	0	0	0	0
6		579	108	1	0	0	0.201647	0.201647	0	0	0	0	8041.05	8545.91	5077.07	3468.84	1	0	0	0	0
6		580	109	1	0	0	0.157515	0.157515	0	0	0	0	7793.54	8227.96	4701.05	3526.92	1	0	0	0	0
6		581	110	1	0	0	0.149368	0.149368	0	0	0	0	7674.7	8210.1	6304.17	1905.92	1	0	0	0	0
6		582	111	1	0	0	0.203005	0.203005	0	0	0	0	7903.97	8285.79	4780.86	3504.93	1	0	0	0	0
6		583	112	1	0	0	0.21251	0.21251	0	0	0	0	7962.95	8546.55	5915.25	2631.31	1	0	0	0	0
6		584	113	1	0	0	0.222694	0.222694	0	0	0	0	7862.53	8397.78	5731.59	2666.19	1	0	0	0	0
6		585	114	1	0	0	0.200289	0.200289	0	0	0	0	7950.86	8435.26	5675.5	2759.75	1	0	0	0	0
6		586	115	1	0	0	0.196894	0.196894	0	0	0	0	7886.31	8383.81	5976.75	2407.06	1	0	0	0	0
6		587	116	1	0	0	0.20572	0.20572	0	0	0	0	8124.76	8790.17	5803.98	2986.2	1	0	0	0	0
6		588	117	1	0	0	0.240347	0.240347	0	0	0	0	8538.02	9252.86	5279.39	3973.48	1	0	0	0	0
6		589	118	1	0	0	0.19282	0.19282	0	0	0	0	8076.42	8660.62	5485.74	3174.88	1	0	0	0	0
6		590	119	1	0	0	0.192105	0.192105	0	0	0	0	8027.53	8664.26	6412.55	2251.71	1	0	0	0	0
6		591	120	1	0	0	0.197573	0.197573	0	0	0	0	8116.55	8816.47	6531.74	2284.73	1	0	0	0	0
6		592	121	1	0	0	0.170415	0.170415	0	0	0	0	7410.56	8168.66	5278.13	2890.53	1	0	0	0	0
6		593	122	1	0	0	0.21251	0.21251	0	0	0	0	8158.48	8714.45	5292.09	3422.36	1	0	0	0	0
6		594	123	1	0	0	0.246457	0.246457	0	0	0	0	8125.45	8731.23	5537.16	3194.06	1	0	0	0	0
6		595	124	1	0	0	0.224731	0.224731	0	0	0	0	7933.9	8675.99	5796.26	2879.73	1	0	0	0	0
6		596	125	1	0	0	0.207078	0.207078	0	0	0	0	7760.62	8284.76	5481.73	2803.03	1	0	0	0	0
6		597	126	1	0	0	0.207968	0.207968	0	0	0	0	7702.82	8131.4	5550.56	2580.83	1	0	0	0	0
6		598	127	1	0	0	0.211152	0.211152	0	0	0	0	7667.26	8337.33	5417.25	2920.08	1	0	0	0	0
6		599	128	1	0	0	0.202326	0.202326	0	0	0	0	7435.22	8031.81	5718.77	2313.04	1	0	0	0	0
6		600	129	1	0	0	0.232199	0.232199	0	0	0	0	7734.28	8707.09	5533.81	3173.28	1	0	0	0	0
6		601	130	1	0	0	0.200968	0.200968	0	0	0	0	7261.38	7823.65	5906.18	1917.48	1	0	0	0	0
6		602	131	1	0	0	0.207757	0.207757	0	0	0	0	7740.38	8362.81	5039.39	3323.43	1	0	0	0	0
6		603	132	1	0	0	0.205041	0.205041	0	0	0	0	7633.85	8104.16	5480.73	2623.43	1	0	0	0	0
6		604	133	1	0	0	0.216584	0.216584	0	0	0	0	7684.69	8422.7	5553	2869.7	1	0	0	0	0
6		605	134	1	1	0	0.23441	0.229657	0	0.00475262	0	0	7774.21	8167.85	6436.1	1731.75	0.979725	0	0.0202748	0	0
6		606	135	1	0	0	0.227447	0.227447	0	0	0	0	7924.85	8562.12	5286.26	3275.85	1	0	0	0	0
6		607	136	1	0	0	0.22541	0.22541	0	0	0	0	7849.58	8497.15	5617.57	2879.58	1	0	0	0	0
6		608	137	1	0	0	0.211831	0.211831	0	0	0	0	7744.16	8330.3	4943.13	3387.16	1	0	0	0	0
6		609	138	1	0	0	0.201784	0.201784	0	0	0	0	7758.7	8372.88	5571.38	2801.49	1	0	0	0	0
6		610	139	1	0	0	0.215905	0.215905	0	0	0	0	7574.97	8283.85	5356.89	2926.95	1	0	0	0	0
6		611	140	1	0	0	0.233557	0.233557	0	0	0	0	7809.12	8529.42	4819.6	3709.82	1	0	0	0	0
6		612	141	1	0	0	0.195536	0.195536	0	0	0	0	7795.74	8508.46	4754.26	3754.21	1	0	0	0	0
6		613	142	1	0	0	0.23152	0.23152	0	0	0	0	7976.64	8640.07	6146.42	2493.65	1	0	0	0	0
6		614	143	1	0	0	0.192141	0.192141	0	0	0	0	7595.18	8273.53	5544	2729.53	1	0	0	0	0
6		615	144	1	0	0	0.19282	0.19282	0	0	0	0	7409.05	8120.45	6206.26	1914.19	1	0	0	0	0
6		616	145	1	0	0	0.202326	0.202326	0	0	0	0	7264.21	7926.09	5886.69	2039.39	1	0	0	0	0
6		617	146	1	0	0	0.202326	0.202326	0	0	0	0	7362.4	7898.82	5507.76	2391.05	1	0	0	0	0
6		618	147	2	0	0	0.156452	0.058684	0	0	0	0.0977681	5942.37	6913.77	4065.79	2847.98	0.375092	0	0	0	0.624908
6		619	148	1	0	0	0.209115	0.209115	0	0	0	0	7518.51	8022.15	5585.93	2436.22	1	0	0	0	0
6		620	149	1	0	0	0.1161	0.1161	0	0	0	0	5878.31	6493.5	4726.88	1766.63	1	0	0	0	0
6		621	150	1	0	0	0.178563	0.178563	0	0	0	0	7541.65	8130.84	5923.86	2206.98	1	0	0	0	0
6		622	151	1	0	0	0.198931	0.198931	0	0	0	0	7545.11	8086.42	6024.13	2062.29	1	0	0	0	0
6		623	152	1	0	0	0.209794	0.209794	0	0	0	0	7672.9	8251.08	5484.89	2766.19	1	0	0	0	0
6		624	153	1	0	0	0.224731	0.224731	0	0	0	0	7984.62	8136.28	5950.33	2185.95	1	0	0	0	0
6		625	154	1	0	0	0.0638208	0.0638208	0	0	0	0	7896.84	8388.78	4736.73	3652.05	1	0	0	0	0
6		626	155	1	0	0	0.192141	0.192141	0	0	0	0	7625.25	8459.7	5501.35	2958.35	1	0	0	0	0
6		627	156	1	0	0	0.14801	0.14801	0	0	0	0	7391.74	8125.34	4990.36	3134.98	1	0	0	0	0
6		628	157	1	0	0	0.185352	0.185352	0	0	0	0	7904.15	8661.94	5073.85	3588.09	1	0	0	0	0
6		629	158	1	0	0	0.174489	0.174489	0	0	0	0	7604.37	8292.13	5959.96	2332.16	1	0	0	0	0
6		630	159	1	1	0	0.13511	0.131036	0	0.00407367	0	0	7925.61	8520.23	6726.5	1793.73	0.969849	0	0.0301508	0	0
6		631	160	1	0	0	0.180599	0.180599	0	0	0	0	8153.58	8765.77	6456.82	2308.96	1	0	0	0	0
6		632	161	1	0	0	0.167699	0.167699	0	0	0	0	7693.89	8392.36	5994.18	2398.18	1	0	0	0	0
6		633	162	1	0	0	0.1032	0.1032	0	0	0	0	7117.45	7478.1	4073.83	3404.27	1	0	0	0	0
6		634	163	1	0	0	0.204362	0.204362	0	0	0	0	7908.35	8336.5	6783.01	1553.49	1	0	0	0	0
6		635	164	1	0	0	0.234236	0.234236	0	0	0	0	8167.59	8724.06	5529.73	3194.33	1	0	0	0	0
6		636	165	1	0	0	0.113384	0.113384	0	0	0	0	7216.76	7969.2	5696.55	2272.66	1	0	0	0	0
6		637	166	1	0	0	0.158873	0.158873	0	0	0	0	7631.55	8266.79	6497.66	1769.13	1	0	0	0	0
6		638	167	1	1	0	0.171094	0.162268	0	0.00882629	0	0	7942.63	8507.73	6620.2	1887.53	0.948413	0	0.0515873	0	0
6		639	168	1	0	0	0.167699	0.167699	0	0	0	0	7916.56	8376.63	6699.12	1677.52	1	0	0	0	0
6		640	169	1	0	0	0.162268	0.162268	0	0	0	0	7516.44	8235.69	5931.22	2304.47	1	0	0	0	0
6		641	170	1	0	0	0.0998049	0.0998049	0	0	0	0	6510.01	7762.18	4412.34	3349.83	1	0	0	0	0
6		642	171	1	0	0	0.17381	0.17381	0	0	0	0	7193.05	7970.59	5586.54	2384.05	1	0	0	0	0
6		643	172	1	0	0	0.168378	0.168378	0	0	0	0	7538.96	8354.26	5595.44	2758.82	1	0	0	0	0
6		644	173	1	0	0	0.124926	0.124926	0	0	0	0	7139.08	7806.97	6097.32	1709.65	1	0	0	0	0
6		645	174	1	0	0	0.143388	0.143388	0	0	0	0	7790.98	8568.08	6297.71	2270.38	1	0	0	0	0
1	10个	646	1	2	0	0	0.112029	0.0631435	0	0	0	0.0488853	9924.74	10654.9	8506.08	2148.84	0.563636	0	0	0	0.436364
1		647	2	2	0	0	0.107276	0.0393798	0	0	0	0.0678963	9416.52	9951.29	8457.27	1494.02	0.367089	0	0	0	0.632911
1		648	3	2	0	0	0.133756	0.120855	0	0	0	0.0129003	9873.85	10539.1	7679.42	2859.66	0.903553	0	0	0	0.0964467
1		649	4	2	0	0	0.10456	0.0855493	0	0	0	0.019011	9357.69	9848.04	8271.34	1576.7	0.818182	0	0	0	0.181818
1		650	6	2	0	0	0.0835124	0.0529591	0	0	0	0.0305533	8927.91	9670.01	7821.46	1848.55	0.634146	0	0	0	0.365854
1		651	7	2	0	0	0.188747	0.0807945	0	0	0	0.107952	9569.01	10029.6	7560.25	2469.39	0.428058	0	0	0	0.571942
1		652	9	1	0	0	0.322499	0.322499	0	0	0	0	9605.75	10261	6697.86	3563.15	1	0	0	0	0
1		653	10	1	0	0	0.114742	0.114742	0	0	0	0	10209.7	10496.6	9679.98	816.574	1	0	0	0	0
1		654	12	2	0	0	0.195536	0.170415	0	0	0	0.025121	10238.9	11081.1	7003.61	4077.51	0.871528	0	0	0	0.128472
1		655	13	2	0	0	0.21251	0.162268	0	0	0	0.0502419	9248.47	10166.1	6698.86	3467.24	0.763578	0	0	0	0.236422
1	9个	656	1	1	0	0	0.270906	0.270906	0	0	0	0	7796.83	8435.2	6014.99	2420.21	1	0	0	0	0
1		657	2	1	0	0	0.264116	0.264116	0	0	0	0	8344.8	8999.53	6982.72	2016.81	1	0	0	0	0
1		658	3	1	1	0	0.245784	0.223379	0.0224058	0	0	0	9448.98	9786.25	9043.58	742.667	0.90884	0.0911602	0	0	0
1		659	4	2	0	0	0.293991	0.277017	0	0	0	0.0169741	8778.57	9617.27	6791.07	2826.2	0.942263	0	0	0	0.0577367
1		660	5	1	0	0	0.283806	0.283806	0	0	0	0	7991.67	8620.26	4933.95	3686.31	1	0	0	0	0
1		661	6	1	0	0	0.304175	0.304175	0	0	0	0	8850.5	9325.21	5578.26	3746.95	1	0	0	0	0
1		662	7	1	0	0	0.232884	0.232884	0	0	0	0	10269.1	11081.9	7677.91	3404.01	1	0	0	0	0
1		663	8	1	0	0	0.201652	0.201652	0	0	0	0	8985.32	9489.15	8653.82	835.327	1	0	0	0	0
1		664	9	1	0	0	0.199615	0.199615	0	0	0	0	8955.73	9621.73	7102.06	2519.67	1	0	0	0	0
1	7个	665	1	1	0	0	0.132398	0.132398	0	0	0	0	9517.7	9936.74	7635.8	2300.95	1	0	0	0	0
1		666	2	2	0	0	0.153446	0.101844	0	0	0	0.0516012	9212.27	9804.58	6502.8	3301.78	0.663717	0	0	0	0.336283
1		667	3	1	0	0	0.0373429	0.0373429	0	0	0	0	9028.38	9893.88	6730.96	3162.92	1	0	0	0	0
1		668	4	1	0	0	0.161593	0.161593	0	0	0	0	9481.88	9873.69	7123.52	2750.17	1	0	0	0	0
1		669	5	1	0	0	0.120855	0.120855	0	0	0	0	9181.13	9731.71	7664.81	2066.9	1	0	0	0	0
1		670	6	1	0	0	0.217268	0.217268	0	0	0	0	10270.1	10791.8	7841.98	2949.84	1	0	0	0	0
1		671	7	2	0	0	0.19011	0.171778	0	0	0	0.018332	9899.7	10435.1	7485.64	2949.43	0.903571	0	0	0	0.0964286
