# Supplementary material for: Vocalizations of female frogs contain nonlinear characteristics and individual signatures
Source: PLoS One. 2017 Mar 30;12(3):e0174815. doi: 10.1371/journal.pone.0174815 (PMC5373630; doi:10.1371/journal.pone.0174815)
Supplement: S3 File — Shown here is the partial Excel data set used in discriminant function analysis. (XLS) [file pone.0174815.s003.xls]

## Sheet: 6只蛙
Frog		call#	note	nlp	FJ	total duration	Harm-dur	SH-dur	BP-dur	Ch-dur	break-dur	F0-average	F0-max	F0-min	F0-max-minusF0-min	Harm-dur%	SH-dur	BP-dur	Ch-dur	break-dur
2	1	1	1	1	1	344.718	338.011	6.70657	0	0	0	7583.18	10162.6	6468.66	3693.93	0.980545	0.0194553	0	0	0
2	2	2	1	1	0	225.133	214.412	20.1011	0	0	0	7787.28	10005	6853.27	3151.71	0.952381	0.0892857	0	0	0
2	3	3	1	2	0	333.048	304.233	12.0621	16.7529	0	0	7787.47	10316.7	6364.66	3952.03	0.913481	0.0362173	0.0503018	0	0
2	4	4	1	1	1	323.83	252.762	71.0684	0	0	0	8475.92	10375.6	7452.18	2923.37	0.780538	0.219462	0	0	0
2	5	5	1	1	1	302.254	227.193	75.0608	0	0	0	7595.12	9937.75	5816.2	4121.55	0.751663	0.248337	0	0	0
2	6	6	1	1	0	350.43	310.227	40.2023	0	0	0	7846.76	10067.9	6279.38	3788.49	0.885277	0.114723	0	0	0
2	7	7	1	1	1	290.796	245.234	45.5626	0	0	0	8443.91	10187.3	6975.29	3212.02	0.843318	0.156682	0	0	0
2	8	8	1	1	0	313.957	266.998	56.3513	0	0	0	8297.53	10363.7	6683.76	3679.96	0.850427	0.179487	0	0	0
2	9	9	1	1	2	354.199	330.049	24.1499	0	0	0	7787.28	10275.1	6590.2	3684.93	0.931818	0.0681818	0	0	0
2	10	10	1	1	0	248.166	234.081	30.853	0	0	0	7281.38	9756.42	6639.1	3117.31	0.943243	0.124324	0	0	0
2	11	11	1	1	1	268.766	256.701	12.0643	0	0	0	7533.89	10454.3	3656.38	6797.87	0.955112	0.0448878	0	0	0
2	12	12	1	1	1	286.776	213.742	73.0341	0	0	0	8260.15	10379.3	7041.75	3337.58	0.745327	0.254673	0	0	0
2	13	13	1	1	0	205.282	195.22	10.0629	0	0	0	8264.49	10191.2	6888.39	3302.76	0.95098	0.0490196	0	0	0
2	14	14	1	0	1	323.645	323.645	0	0	0	0	7519.9	9656.56	4960.4	4696.16	1	0	0	0	0
2	15	15	1	0	1	294.507	294.507	0	0	0	0	7734.79	9850.83	6351.45	3499.38	1	0	0	0	0
2	16	16	1	0	2	349.924	349.924	0	0	0	0	8101.7	10531.8	6303.38	4228.38	1	0	0	0	0
2	17	17	1	1	2	300.847	295.487	5.3603	0	0	0	7040	9636.84	6258.14	3378.69	0.982183	0.0178174	0	0	0
2	18	18	1	1	1	252.203	240.8	11.4028	0	0	0	7991.34	10287.3	7018.93	3268.4	0.954787	0.0452128	0	0	0
2	19	19	2	1	2	406.713	295.487	79.0644	0	0	32.1618	8544.01	10594.3	6669.48	3924.83	0.726524	0.194399	0	0	0.0790774
2	20	20	1	1	0	295.066	213.923	81.1432	0	0	0	8484.33	10002.2	5903.09	4099.12	0.725	0.275	0	0	0
3	30	1	1	1	1	218.62	190.784	27.8368	0	0	0	6421.31	8962.68	5194.29	3768.4	0.872671	0.127329	0	0	0
3	31	2	1	1	0	89.6208	59.0682	30.5525	0	0	0	8128.05	9400.89	4875.33	4525.56	0.659091	0.340909	0	0	0
3	32	3	1	1	0	130.357	92.3365	38.0209	0	0	0	7895.44	9011.36	6352.13	2659.23	0.708333	0.291667	0	0	0
3	33	4	1	1	0	149.368	131.036	18.3315	0	0	0	8171.88	9194.89	5357.11	3837.77	0.877273	0.122727	0	0	0
3	34	5	1	1	0	171.773	111.347	60.4261	0	0	0	7652.27	8880.35	5169.52	3710.83	0.648221	0.351779	0	0	0
3	35	6	1	0	1	170.415	170.415	0	0	0	0	7673.91	8719.82	4949.01	3770.81	1	0	0	0	0
3	36	7	1	1	2	150.726	107.273	43.4525	0	0	0	7120.58	9203.22	4868.5	4334.72	0.711712	0.288288	0	0	0
3	37	8	1	0	1	196.215	196.215	0	0	0	0	6922.85	8957.6	5172.62	3784.98	1	0	0	0	0
3	38	9	1	0	1	186.71	186.71	0	0	0	0	6537.37	9022.4	5076.44	3945.96	1	0	0	0	0
3	39	10	1	1	0	146.652	119.494	27.1578	0	0	0	8253.21	8833.59	6047.79	2785.8	0.814815	0.185185	0	0	0
3	40	11	1	0	1	203.684	203.684	0	0	0	0	6660.42	8835.03	5272.1	3562.93	1	0	0	0	0
3	41	12	1	1	0	85.5471	71.9682	0	0	13.5789	0	6537.29	8898.04	5433.57	3464.48	0.84127	0	0	0.15873	0
3	42	13	1	0	0	110.668	110.668	0	0	0	0	7866.31	8331.95	5811.33	2520.63	1	0	0	0	0
3	43	14	1	0	0	104.558	104.558	0	0	0	0	7717.72	8472.28	5996.19	2476.09	1	0	0	0	0
3	44	15	1	1	0	196.894	185.352	0	0	11.5421	0	6810.13	8672.58	5697.03	2975.55	0.941379	0	0	0.0586207	0
3	45	16	1	2	1	171.773	103.879	42.7735	0	25.121	0	7915.69	9249.56	5257.46	3992.1	0.604743	0.249012	0	0.146245	0
3	46	17	1	1	1	221.336	187.389	33.9473	0	0	0	6980.69	9097.89	5786.32	3311.57	0.846626	0.153374	0	0	0
3	47	18	1	1	0	192.141	116.779	75.3629	0	0	0	8217.14	8806.87	6080	2726.88	0.607774	0.392226	0	0	0
3	48	19	1	1	1	224.731	190.105	34.6262	0	0	0	6786.82	8991.53	5590.73	3400.8	0.845921	0.154079	0	0	0
3	49	20	1	0	1	210.473	210.473	0	0	0	0	6620.82	8838.63	4772.85	4065.78	1	0	0	0	0
4	146	1	1	0	0	227.447	227.447	0	0	0	0	6542.28	6787.85	3506.49	3281.35	1	0	0	0	0
4	147	2	1	0	0	258.678	258.678	0	0	0	0	6381.35	6634.6	3412.05	3222.55	1	0	0	0	0
4	148	3	1	0	0	217.262	217.262	0	0	0	0	6413.19	6677.95	3549.15	3128.8	1	0	0	0	0
4	149	4	1	0	1	255.962	255.962	0	0	0	0	6869	7206.22	5014.76	2191.47	1	0	0	0	0
4	150	5	1	0	1	222.694	222.694	0	0	0	0	6678.89	7122.46	4413.71	2708.74	1	0	0	0	0
4	151	6	1	0	1	241.704	241.704	0	0	0	0	6686.31	7063.11	3886.28	3176.82	1	0	0	0	0
4	152	7	1	0	0	219.299	219.299	0	0	0	0	6502.85	6965.75	3570.2	3395.55	1	0	0	0	0
4	153	8	1	0	0	201	201	0	0	0	0	6598.48	6907.7	4061.05	2846.66	1	0	0	0	0
4	154	9	1	0	0	245.099	245.099	0	0	0	0	6823.25	7703.12	4581.75	3121.37	1	0	0	0	0
4	155	10	1	0	0	198.931	198.931	0	0	0	0	6251.15	6584.68	3933.08	2651.61	1	0	0	0	0
4	156	11	1	0	0	220.657	220.657	0	0	0	0	6599.76	6800.24	4042.63	2757.61	1	0	0	0	0
4	157	12	1	0	0	278.368	278.368	0	0	0	0	6630.15	7116.3	4430.26	2686.04	1	0	0	0	0
4	158	13	1	0	0	213.189	213.189	0	0	0	0	6447.84	6692.08	4001.96	2690.12	1	0	0	0	0
4	159	14	1	0	0	206.399	206.399	0	0	0	0	6627.35	7256	4979.46	2276.54	1	0	0	0	0
4	160	15	1	0	0	226.089	226.089	0	0	0	0	6522.19	6886.96	3983.83	2903.12	1	0	0	0	0
4	161	16	1	0	0	234.915	234.915	0	0	0	0	6610.14	7118.08	4363.64	2754.44	1	0	0	0	0
4	162	17	1	0	0	251.889	251.889	0	0	0	0	6698.48	7270.47	4722.58	2547.9	1	0	0	0	0
4	163	18	1	1	1	173.268	140	33.2683	0	0	0	6362.7	6869.84	4467	2402.84	0.807995	0.192005	0	0	0
4	164	19	1	0	0	199.61	199.61	0	0	0	0	6559.63	7193.39	4811.11	2382.29	1	0	0	0	0
4	165	20	1	0	0	220.657	220.657	0	0	0	0	6378.98	6679.61	3627.94	3051.67	1	0	0	0	0
5	249	1	1	1	0	148.184	138	0	10.1844	0	0	8218.29	8409.24	8014.61	394.627	0.931272	0	0.0687281	0	0
5	250	2	1	1	0	148.469	141	0	7.46859	0	0	8562.82	8832.32	8076.13	756.188	0.949696	0	0.0503042	0	0
5	251	3	1	1	0	171.148	163	0	8.14755	0	0	8630.49	9075.12	7940.7	1134.43	0.952395	0	0.0476054	0	0
5	252	4	1	2	0	240.981	150	63.9332	27.1585	0	0	8551.17	9008.38	7670.57	1337.8	0.622456	0.265304	0.1127	0	0
5	253	5	1	1	0	209.799	202.331	0	7.46859	0	0	8465.46	8888.78	7783.39	1105.39	0.964401	0	0.0355987	0	0
5	254	6	1	2	0	220.663	159.556	52.9591	8.14755	0	0	8070.71	8726.21	7204.17	1522.04	0.723077	0.24	0.0369231	0	0
5	255	7	1	1	0	92.3389	80.7966	0	11.5424	0	0	7880.74	8017.78	7426.09	591.69	0.875	0	0.125	0	0
5	256	8	1	1	0	156.84	143.94	0	12.9003	0	0	8351.03	8763.81	7630.41	1133.4	0.917749	0	0.0822511	0	0
5	257	9	1	1	0	222.021	213.873	0	8.14755	0	0	8168.97	8784.74	7526.53	1258.2	0.963303	0	0.0366972	0	0
5	258	10	1	3	0	234.461	148.232	35.3061	6.78963	44.1326	0	8240.76	8980.88	7441.87	1539.02	0.632227	0.150584	0.0289585	0.18823	0
5	259	11	1	1	0	221.342	214.552	0	6.78963	0	0	8395.61	9282.63	6835.73	2446.9	0.969325	0	0.0306748	0	0
5	260	12	1	3	0	234.921	157.519	78.0807	8.82651	23.0847	0	8376.13	9155.65	7370.37	1785.28	0.67052	0.33237	0.0375723	0.0982659	0
5	261	13	1	1	0	207.763	200.973	0	6.78963	0	0	8341.06	9085.19	6957.36	2127.83	0.96732	0	0.0326797	0	0
5	262	14	1	1	0	207.763	200.973	0	6.78963	0	0	8341.06	9085.19	6957.36	2127.83	0.96732	0	0.0326797	0	0
5	263	15	1	1	0	206.405	198.936	0	7.46859	0	0	8813	9197.13	7385.18	1811.95	0.963816	0	0.0361842	0	0
5	264	16	1	2	0	245.784	163.63	0	8.82651	73.328	0	8459.02	9254.95	7338.7	1916.24	0.665746	0	0.0359116	0.298343	0
5	265	17	1	1	0	189.431	181.283	0	8.14755	0	0	8411.04	8775.19	7306.83	1468.36	0.956989	0	0.0430108	0	0
5	266	18	1	3	0	215.91	111.35	64.5014	16.9741	23.0847	0	8463.25	8823.02	7459.8	1363.22	0.515723	0.298742	0.0786164	0.106918	0
5	267	19	1	1	0	219.305	194.183	0	25.1216	0	0	8418.65	8765.77	7632.4	1133.37	0.885449	0	0.114551	0	0
5	268	20	1	1	0	189.431	169.062	0	20.3689	0	0	8323.24	8544.54	7460.89	1083.65	0.892473	0	0.107527	0	0
6	471	1	2	0	0	129	69.2524	0	0	0	59.7472	6950.3	8512.2	4184.54	4327.66	0.536842	0	0	0	0.463158
6	472	2	1	0	0	228.805	228.805	0	0	0	0	8083.83	8840.67	4259.06	4581.61	1	0	0	0	0
6	473	3	1	0	0	200.289	200.289	0	0	0	0	7780.17	8354.07	4378.81	3975.26	1	0	0	0	0
6	474	4	1	1	0	208.436	158.194	50.2419	0	0	0	7742.64	8755.09	4528.94	4226.15	0.758958	0.241042	0	0	0
6	475	5	1	0	0	185	185	0	0	0	0	7966.38	8889.03	4792.91	4096.12	1	0	0	0	0
6	476	6	1	0	0	202.326	202.326	0	0	0	0	8066.81	8769.78	4508.03	4261.75	1	0	0	0	0
6	477	7	1	0	0	213.868	213.868	0	0	0	0	7804.12	8285.65	4291.58	3994.07	1	0	0	0	0
6	478	8	1	0	0	143	143	0	0	0	0	7674.33	8495.6	5476.61	3018.99	1	0	0	0	0
6	479	9	2	1	0	128.321	54.3156	19.6894	0	0	54.3156	7266.64	8141.59	4486.36	3655.23	0.42328	0.153439	0	0	0.42328
6	480	10	1	0	0	194.178	194.178	0	0	0	0	7960.59	8566.32	5068.54	3497.78	1	0	0	0	0
6	481	11	2	0	0	129	63.8208	0	0	0	65.1787	6728.21	8467.63	3729.87	4737.76	0.494737	0	0	0	0.505263
6	482	12	1	0	0	116.779	116.779	0	0	0	0	7830.69	8695.55	5211.84	3483.71	1	0	0	0	0
6	483	13	2	0	0	113.384	65.1787	0	0	0	48.2051	6053.56	7622.79	4192.31	3430.48	0.57485	0	0	0	0.42515
6	484	14	1	0	0	139.184	139.184	0	0	0	0	7821.04	8641.05	4436.77	4204.28	1	0	0	0	0
6	485	15	1	0	0	181	181	0	0	0	0	7965.92	8537.6	5165.16	3372.44	1	0	0	0	0
6	486	16	1	0	0	166	166	0	0	0	0	7810.36	8374.7	4708.87	3665.83	1	0	0	0	0
6	487	17	2	0	0	96.4102	46.1683	0	0	0	50.2419	6548.63	8278.74	3208.32	5070.42	0.478873	0	0	0	0.521127
6	488	18	1	0	1	137.036	137.036	0	0	0	0	7783.23	8311.94	5261.27	3050.67	1	0	0	0	0
6	489	19	2	0	0	107.273	68.5735	0	0	0	38.6999	7215.68	8091.86	4581.2	3510.67	0.639241	0	0	0	0.360759
6	490	20	2	0	0	133.073	67.8945	0	0	0	65.1787	7325.76	8486.16	5276.6	3209.55	0.510204	0	0	0	0.489796
